# Supplementary material for: A 3-biomarker-panel predicts renal outcome in patients with proteinuric renal diseases
Source: BMC Med Genomics. 2014 Dec 24;7:75. doi: 10.1186/s12920-014-0075-8 (PMC4301948; doi:10.1186/s12920-014-0075-8)
Supplement: Additional file 1: Tables S1 and S2. — Show the 562 and 285 genes that were either negatively or positively correlated with CREDI and INSCO, respectively. Gene names, accession numbers, UniProt ID, Gene IDs, GO-Terms (abbreviated) and a few other possible important information concerning the respective genes are listed in the first 12 collumns. Diagnosis and CREDI/INSCO – values are listed in the first 2 lines above each patient (patient numbers (as in Table 1) are listed in the third line above expression values). The last 5 collumns show the number of missing expression values per transcript (blanks) and if at least 80% of signals in the microarray per gene met our quality standards (80% filter; 1=yes, 0=no); furthermore correlation coefficient (Pearson) and t- and p-values are listed for each gene. [file 12920_2014_75_MOESM1_ESM.zip]

Archive with 2 entries (2 files):
- 8953665081335369_add1.xlsx
- 8953665081335369_add2.xlsx
