# Supplementary material for: A 3-biomarker-panel predicts renal outcome in patients with proteinuric renal diseases
Source: BMC Med Genomics. 2014 Dec 24;7:75. doi: 10.1186/s12920-014-0075-8 (PMC4301948; doi:10.1186/s12920-014-0075-8)
Supplement: Additional file 1: Tables S1 and S2. — Show the 562 and 285 genes that were either negatively or positively correlated with CREDI and INSCO, respectively. Gene names, accession numbers, UniProt ID, Gene IDs, GO-Terms (abbreviated) and a few other possible important information concerning the respective genes are listed in the first 12 collumns. Diagnosis and CREDI/INSCO – values are listed in the first 2 lines above each patient (patient numbers (as in Table 1) are listed in the third line above expression values). The last 5 collumns show the number of missing expression values per transcript (blanks) and if at least 80% of signals in the microarray per gene met our quality standards (80% filter; 1=yes, 0=no); furthermore correlation coefficient (Pearson) and t- and p-values are listed for each gene. [file 12920_2014_75_MOESM1_ESM.zip › 8953665081335369_add1.xlsx]

## Sheet: Suppl. CREDI 562genes
Diagnosis												FSGS	MCD	MCD	IGAN	FSGS	MCD	IGAN	IGAN	FSGS	IGAN	IGAN	FSGS	IGAN	FSGS	IGAN	MGN	PRPGN	SLE	MPGNII	MPA	IGAN	FSGS	IGAN	FSGS	IGAN	MCD	MCD
Damage Score												4	0	2	3	2	2	2	2	2	5	5	5	5	5	6	4	3	8	5	5	4	4	5	2	0	2	3			Correlation to CREDI
Acc	UGCluster	Name	Symbol	LLID	UGRepAcc	LLRepProtAcc	Chromosome	Cytoband	GOabr	SPLocal	UniProt	1	2	3	4	5	6	7	8	9	10	11	12	13	14	15	16	17	18	19	20	21	22	23	24	25	26	27	Blanks	80% filter	Pearson	t-value	p-value
AA055611	Hs.226568	ATP-binding cassette, sub-family A (ABC1), member 13	ABCA13	154664	AY204751	NP_689914	7	7p12.3	ATP binding|ATPase activity|nucleotide binding|transport		Q8N265	1.19	0.465	1.26	2.045	1.23	1.355	1.72	1.7	1.03	1.7	1.55	1.085	1.63	2.265	2.905	1.445	1.455	1.54	1.44	2.15	0.86	1.92	1.81	0.86	1.38	1.095	1.405	0	1	0.515427	3.00739	0.00593187
T41066	Hs.131686	ATP-binding cassette, sub-family A (ABC1), member 9	ABCA9	10350	NM_080283	NP_759018	17	17q24.2	ATP binding|ATPase activity|nucleotide binding|transport		Q8IUA7	0.33	0.87	0.56	1.795	1.675	1.005	0.91	1.14	0.72	1.13	0.955	0.815	1.18	1.905	2.93	1.16	1.205	2.155	1.19	0.79	1.35	1.68	1.05	0.76	0.645	0.71	0.45	0	1	0.5088	2.9551	0.00672425
AI356337	Hs.159546	ATP-binding cassette, sub-family D (ALD), member 1	ABCD1	215	BC025358	NP_000024	X	Xq28	ATP binding|ATPase activity|ATPase activity, coupled to transmembrane movement of substances|integral to membrane|integral to peroxisomal membrane|membrane|peroxisomal membrane transport|peroxisome|peroxisome organization and biogenesis|transport	peroxisome membrane; multi-pass membrane protein.	P33897	0.075		-0.135	0.7	0.18	0.44	1.19		0.78	0.53	0.49	0.49	0.63	0.08		1.2		2.01	2.1	1.61	0.9	-0.1		0.26	0.35	-0.005	0.58	5	1	0.501581	2.89894	0.00768712
AA196000	Hs.654432	Actinin, alpha 3	ACTN3	89	AK125851	NP_001095	11	11q13.1	actin binding|actin filament|calcium ion binding|structural constituent of muscle			0.44	0.35	0.555	1.545	1.065	0.99	0.965	1.015	1.38	1.175	1.305	0.975	1.53	1.765	2.285	1.42	1.405	2.225	2.07	1.1	1.25	1.02	1.33	0.43	1.09	0.335	0.945	0	1	0.678614	4.61959	9.98818e-05
H71752	Hs.115088	ARP6 actin-related protein 6 homolog (yeast)	ACTR6	64431	AK124075	NP_071941	12	12q23.1	cytoskeleton|protein binding|structural molecule activity		Q9GZN1	1.2	0.93	0.04	1.24	1.08	0.78	1.87	1.835	-0.36	1.71	1.005	1.445	2.38	2.64	1.655	1.265	0.66	2.335		3.41	1.95	2.13	1.69		1.845	0.83	1.79	2	1	0.491192	2.81954	0.00927423
AA125825	Hs.470174	Activin A receptor, type IIA	ACVR2A	92	NM_001616	NP_001607	2	2q22.3	ATP binding|integral to plasma membrane|membrane|protein amino acid phosphorylation|receptor activity|transferase activity|transforming growth factor beta receptor activity|transmembrane receptor protein serine/threonine kinase signaling pathway	membrane; single-pass type i membrane protein.	O43929	0.24	0.515	0.075	0.77	0.715	0.33	0.615	0.015	0.81	0.67	0.865	0.36		0.91	1.545	0.955	0.725	1.635	2.13	1.6	1.65	0.805	0.6	-0.16	0.51	0.225	0.28	1	1	0.611037	3.85949	0.000710122
AA600189	Hs.12341	Adenosine deaminase, RNA-specific	ADAR	103	X79448	NP_056656	1	1q21.1-q21.2	DNA binding|RNA editing|antimicrobial humoral response (sensu Vertebrata)|cytoplasm|double-stranded RNA adenosine deaminase activity|double-stranded RNA binding|hydrolase activity|mRNA processing|nucleus	cytoplasm. nucleus, nucleolus. note=isoform 1 is found predominantly in cytoplasm but appears to shuttle between the cytoplasm and nucleus. isoform 5 is found exclusively in the nucleolus.	P55265	-0.1	-0.08	-0.235	0.415	0.225	0.34	0.05	0.235	0.565	0.33	0.575	0.15	0.85	0.235	1.005	0.52	0.625	0.895	0.85	0.54	1.24	0.32	1.03	0.13	0.14	0.235	0.465	0	1	0.610115	3.85022	0.000727149
AA969548	Hs.353175	1-acylglycerol-3-phosphate O-acyltransferase 4 (lysophosphatidic acid acyltransferase, delta)	AGPAT4	56895	NM_020133	NP_064518	6	6q26	1-acylglycerol-3-phosphate O-acyltransferase activity|acyltransferase activity|integral to membrane|metabolism|phospholipid biosynthesis|transferase activity		Q9NRZ5	0.5	0.715	0.65	1.48	0.585	0.9	0.075	0.425	0.545	0.79	1.3	0.44		0.535	1.49	1.13	0.55	1.13	1.18	1.21		0.3	0.49	0.14	0.32	0.275		3	1	0.505591	2.93003	0.00713892
AA055768	Hs.530009	Anterior gradient homolog 2 (Xenopus laevis)	AGR2	10551	BM924878	NP_006399	7	7p21.3		secreted (probable).	O95994	0.1	-0.41	-0.9	-0.255	0.035	-0.155	0.305	0.01	-0.23	0.3	-0.15	0.205	0.76	0.405	0.44	0.005	0.485	0.615	0.22	0.9	0.9	0.09	0.14	-0.27	0.335	0.34	0.125	0	1	0.509657	2.96182	0.00661697
AI732296	Hs.511605	Annexin A2	ANXA2	302	BF242966	NP_004030	15	15q21-q22	calcium ion binding|calcium-dependent phospholipid binding|cytoskeletal protein binding|phospholipase inhibitor activity|phospholipase inhibitor activity|plasma membrane|skeletal development|soluble fraction	secreted, extracellular space, extracellular matrix, basement membrane. melanosome. note=in the lamina beneath the plasma membrane. identified by mass spectrometry in melanosome fractions from stage i to stage iv. translocated from the cytoplasm to the cell surface through a golgi-independent mechanism.	P07355	-0.42	0.18	-0.93	0.84	1.27	0.605	0.55	0.5	0.82	0.77	0.64	0.475		0.565	1.855	0.255	-0.23	1.58	1.29	1.7	0.87	0.32	0.5	-0.02	0.525	-0.1	0.485	1	1	0.493605	2.83784	0.00888302
R97710	Hs.633003	Apolipoprotein A-I	APOA1	335	BM559512	NP_000030	11	11q23-q24	cholesterol metabolism|circulation|extracellular region|high-density lipoprotein binding|lipid binding|lipid metabolism|lipid transport|lipid transporter activity|lipoprotein metabolism|steroid metabolism	secreted.		-3.34	-3.035	-4.145	-2.14	-1.49	-2.935	-3.185	-2.19	-1.605	-2.655	-2.06	-2.6		-1.515	-2.88	-1.33	-2.625	0.09	-0.98	-0.99	-0.2	-2.705	-2.65	-2.54	-2.69	-3.325	-2.595	1	1	0.493316	2.83564	0.00892915
AA775026	Hs.533086	ADP-ribosylation factor-like 13B	ARL13B	200894	CR936763	NP_878899	3	3q11.2	GTP binding|intracellular protein transport|protein transport		Q8TCL5	0.78	0.495	0.09	2.37	1.4	1.175	0.985	1.295	1.595	1.805	1.525	1.415	1.33	1.29	3.12	1.1	1.16	1.905	1.9	1.81	1.58	1.67	1.57	0.34	1.075	0.51	0.73	0	1	0.604237	3.79163	0.000844388
AA196517	Hs.459106	Antizyme inhibitor 1	AZIN1	51582	NM_015878	NP_680479	8	8q22.3	catalytic activity|enzyme inhibitor activity|polyamine biosynthesis		O14977	-1.73	-2.205	-1.59	-1.525	-1.03	-1.58	-2.095	-1.785	-1.33	-1.79	-1.425	-1.7	-1.43	-1.58	-0.62	-1.26	-1.215			-1.18		-1.815	-1.46	-2.29	-1.735	-1.855	-1.725	3	1	0.491546	2.82222	0.00921593
H93550	Hs.173203	UDP-GlcNAc:betaGal beta-1,3-N-acetylglucosaminyltransferase 2	B3GNT2	10678	BC047933	NP_150274	2	2p15	Golgi apparatus|UDP-galactose beta-N-acetylglucosamine beta-1,3-galactosyltransferase activity|galactosyltransferase activity|integral to membrane|manganese ion binding|membrane|protein amino acid glycosylation|transferase activity, transferring glycosyl groups		Q9NY97	1.335	1.33	0.115	1.17	1.255	1.47	2.65	2.285		2.27	1.09	1.465	5.57	2.72	1.55	2.905		4.195		3.43	3.7	2.385	2.34		1.775	1.095	1.805	4	1	0.491117	2.81897	0.00928659
AA079342	Hs.400556	Breast carcinoma amplified sequence 1	BCAS1	8537	CR749643	NP_003648	20	20q13.2-q13.3		cytoplasm.	O75363	-0.79	-1.32	-0.215	0.315	-0.415	-0.25	0.425	0.145	0.13	-0.15	-0.165	-0.24		0.69	0.79	1.81		0.43	1.7	0.92	-0.63	-0.02	0.46	-0.44	-0.29	-0.84	-0.31	2	1	0.502204	2.90376	0.00759963
AA464267	Hs.505202	Bicaudal D homolog 1 (Drosophila)	BICD1	636	NM_001714	NP_001705	12	12p11.2-p11.1	Golgi apparatus|RNA processing|cytoskeleton|intracellular mRNA localization|morphogenesis|structural constituent of cytoskeleton		O43892	1.14	1.14	0.65	0.975	0.51	1.16	0.765	1.475	0.8	1.18	0.77	1.515		1.3			1.54	3.7	3.12	1.11		1.545	1.08	1.77	1.225	1.56	1.825	4	1	0.519512	3.03999	0.00548386
AA680249	Hs.529019	Bactericidal/permeability-increasing protein	BPI	671	BC040955	NP_001716	20	20q11.23-q12	Gram-negative bacterial binding|defense response to bacteria|immune response|integral to plasma membrane|lipid binding|membrane	cytoplasmic granule membrane. note=membrane- associated in polymorphonuclear leukocytes (pmn) granules.	P17213	0.54	0.64	-0.045	1.825	0.935	1.07	0.67	0.73	1.345	0.85	1.25	0.575	1.15	1.355	2.2	1.37	1.335	2.17	2.37	1.81	1.08	0.67	-0.25	0.06	0.29	0.08	0.16	0	1	0.532147	3.14265	0.00427509
T62036	Hs.1012	Complement component 4 binding protein, alpha	C4BPA	722	BC022312	NP_000706	1	1q32	complement activation, classical pathway|extracellular space|immune response	secreted.	P04003	-0.18	0.065	-0.82	0.725	0.765	0.315	-1.005	0.125	0.17	0.35	0.27	0.47	0.51	0.59	1.625	0.695	0.805	1.48	0.65	-0.23	1.1	-0.75	0.22	-0.67	-0.5	-0.77	-0.205	0	1	0.573684	3.50202	0.00175658
T68274	Hs.391835	Complement component 8, beta polypeptide	C8B	732	NM_000066	NP_000057	1	1p32	complement activation, alternative pathway|complement activation, classical pathway|cytolysis|extracellular space|immune response|integral to membrane|membrane|membrane attack complex|response to pathogenic bacteria	secreted.	P07358	-0.08	-0.135	-0.705	1.125	0.425	0.43	0.355	0.08	0.86	0.47	0.745	0.055	0.42	0.555	1.46	0.785	0.555	1.605	1.62	0.49	1.89	0.38	0.08	-0.15	0.155	-0.44	-0.09	0	1	0.54325	3.23528	0.00340772
H51569	Hs.145156	CaM kinase-like vesicle-associated	CAMKV	79012	AL833943	NP_076951	3	3p21.31	ATP binding|protein amino acid phosphorylation|protein kinase activity|protein serine/threonine kinase activity|protein-tyrosine kinase activity|transferase activity		Q8NCB2	-0.6	-0.56	-0.74	-0.445	-0.61	-0.63	0.12	-0.385	-0.385	-0.4	-0.32	0.03	1.48	0.615	-0.6	0.045	-0.22	1	-0.16	0.7	0.59	-0.395	-0.49	0.13	-0.885	-0.62	-0.49	0	1	0.552039	3.31031	0.00283213
R98627	Hs.495984	Calcium/calmodulin-dependent serine protein kinase (MAGUK family)	CASK	8573	AB208859	NP_003679	X	Xp11.4	ATP binding|actin cytoskeleton|calmodulin binding|cell adhesion|guanylate kinase activity|plasma membrane|protein amino acid phosphorylation|protein binding|protein serine/threonine kinase activity|protein-tyrosine kinase activity|transferase activity	nucleus (by similarity). cytoplasm (by similarity).	O14936	0.92	0.36	0.01	0.96	1.02	0.87	1.17	1.065	1.03	1.315	0.92	0.965	2.04	2.3	1.525	1.44	0.95	2.6	1.26	1.36	2.07	1.42	1.56	0.81	0.525	0.16	0.555	0	1	0.746336	5.60674	7.82553e-06
AI740827	Hs.113684	Cadherin 12, type 2 (N-cadherin 2)	CDH12	1010	L33477	NP_004052	5	5p14-p13	calcium ion binding|homophilic cell adhesion|homophilic cell adhesion|integral to membrane|membrane|protein binding	cell membrane; single-pass type i membrane protein.	P55289	-1	-1.57	-0.785	0.14	-0.055	-0.795	-1.235	-0.875	0.165	-1.195	-0.77	-0.13		-0.28	0.55				0.46	0.25	0.7	-1.035		-0.62	-0.885	-0.9	-0.975	5	1	0.489209	2.80456	0.00960636
AA088861	Hs.591853	Cadherin 17, LI cadherin (liver-intestine)	CDH17	1015	NM_004063	NP_004054	8	8q22.1	calcium ion binding|cell adhesion|homophilic cell adhesion|integral to plasma membrane|membrane|membrane fraction|protein binding|transport|transporter activity	cell membrane; single-pass type i membrane protein (potential).		0.63	0.225	-0.19	2.105	1.145	1.29	1.24	1.195	1.56	1.42	1.32	0.985	0.92	1.885	2.71	1.16	0.725	1.88	1	1.82	1.14	1.395	1.58	0.6	0.935	0.325	0.62	0	1	0.562124	3.39836	0.00227612
AA206865	Hs.156506	CDKN2A interacting protein N-terminal like	CDKN2AIPNL	91368	CR616012	NP_542387	5	5q31.1			Q96HQ2	-0.51	-0.225	-0.485	0.31	0.55	-0.11	0.105	0.065	0.145	-0.23	0.21	0.075	0.41	0.23	0.605	0.45	0.195	1.37	2.77	1.46	1.59	-0.24	-0.08	-0.84	-0.19	-0.63	-0.605	0	1	0.495359	2.85119	0.00860757
AA130584	Hs.466814	Carcinoembryonic antigen-related cell adhesion molecule 5	CEACAM5	1048	NM_004363	NP_004354	19	19q13.1-q13.2	integral to plasma membrane|membrane	cell membrane; lipid-anchor, gpi-anchor.	P40199	0.45	0.23	-0.21	-0.34	0.565	0.11	0.48	0.265	-0.065	0.15	-0.16	-0.11	0.92	1.315	0.215	0.7	0.055	1.11	0.54	1.64		0.755	0.62	0.18	-0.245	0.03	0.18	1	1	0.511957	2.97992	0.00633625
AA663110	Hs.658723	Cat eye syndrome chromosome region, candidate 2	CECR2	27443	NM_031413		22	22q11.2	cellular component unknown|cytokinesis|cytoskeleton organization and biogenesis|molecular function unknown|vesicle-mediated transport			0.555	0.87	0.265	1.59	1.05	1.22	1.225	1.02	1.8	1.55	1.35	1.2	1.12	1.485	2.44	1.395	1.305	2.005	2	1.64	1.62	1.435	1.35	0.79	0.945	0.575	0.725	0	1	0.615748	3.90732	0.000628364
AI821365	Hs.363572	Choline/ethanolamine phosphotransferase 1	CEPT1	10390	AL832104	NP_006081	1	1p13.3	ethanolaminephosphotransferase activity|integral to membrane|lipid metabolism|phospholipid biosynthesis|transferase activity		Q9Y6K0	-1.125	-0.22	-0.71	-0.29	0.08	-1.185	-1.25	-1.15	-0.43	-0.72	-0.435	-0.635		-0.23	0.345	0.2	-1.26	1.26	0.07		1.43	-1.085	-0.24	-0.89	-0.98	-1.2	-1.2	2	1	0.524424	3.07957	0.00498347
N73571	Hs.632531	CBF1 interacting corepressor	CIR	9541	CR611416	NP_951057	2	2q31.1	transcription corepressor activity|transcription factor activity			0.995	1.26	0.315	2.265	0.8	1.34	1.705	2.025	1.4	1.61	1.3	1.76		1.935	1.77	2.03	1.41	2.13	2.27	2.66	2.34	1.805	1.6	1.24	0.99	0.695	1.33	1	1	0.546932	3.26653	0.00315544
AI821402	Hs.655324	Claudin 18	CLDN18	51208	BC142708	NP_057453	3	3q22.3	calcium-independent cell-cell adhesion|integral to membrane|membrane|protein self binding|structural molecule activity|tight junction	cell junction, tight junction; multi-pass membrane protein.		-0.16	-0.1	-0.75	1.145	0.815	0.59	0.215	0.6	0.63	0.49	1	0.4		0.955	2.055	0.82	0.425	1.465			1.4	-0.15	0.28	-0.07	0.09	-0.395	0.15	3	1	0.575073	3.51468	0.00170167
AA448002	Hs.421437	C-type lectin domain family 4, member M	CLEC4M	10332	NM_214677	NP_999844	19	19p13	ICAM-3 receptor activity|antigen presentation|antigen processing|cell-cell recognition|detection of pest, pathogen or parasite|endocytosis|enhancement of virulence|exogenous peptide antigen binding|integral to plasma membrane|intracellular signaling cascade|intracellular virion transport|leukocyte adhesion|mannose binding|membrane|pathogenesis|peptide antigen transport|receptor activity|sugar bin…	isoform 10: secreted (potential).	Q9H2Q9	0.48	0.79	0.535	1.1	0.58	0.13	1.215		0.01	0.985	0.72	0.58		0.815		1.65	1.28	2.435	2.23	2.6	2.54	1.07		0.51	1.04	0.52	1.035	4	1	0.534526	3.16231	0.00407494
R38897	Hs.274579	Cyclin M1	CNNM1	26507	NM_020348	NP_065081	10	10q24.2	fatty acid biosynthesis		Q9NRU3	2.065	1.5	1.1	1.61	0.47	1.19	2.285	1.805	1.32	1.93	1.395	1.425	1.98	2.205		1.71	0.885		2.28	3		2.47	2.28	1.71	1.32	1.03	1.855	3	1	0.532051	3.14187	0.00428332
H25171	Hs.271285	Collagen, type XX, alpha 1	COL20A1	57642	AB040943	NP_065933	20	20q13.33	cell adhesion|cytoplasm|phosphate transport|structural molecule activity	secreted, extracellular space (probable).	Q9P218	1.265	1.13	0.295		1.04	1.295	2.36	1.865	0.39	2.045		1.225	2.49	2.355		1.575	1.205	2.39	1.77	2.96	2.26	2.36	1.86	1.33	1.315	0.435	2.245	3	1	0.574857	3.5127	0.00171012
AI732248	Hs.17441	Collagen, type IV, alpha 1	COL4A1	1282	NM_001845	NP_001836	13	13q34	collagen|collagen type IV|cytoplasm|extracellular matrix structural constituent|phosphate transport		P02462	0.49	0.88	0.78	2.04	1.63	1.595	1.005	1.455	1.845	1.805	1.665	1.845	1.81	1.695	2.885	1.625	1.81	2.32	2.26	2.01	1	1.2	1.5	1.1	1.135	1.595	1.035	0	1	0.586246	3.61821	0.00131112
N94385	Hs.1584	Cartilage oligomeric matrix protein	COMP	1311	BC033676	NP_000086	19	19p13.1	calcium ion binding|cell adhesion|extracellular matrix (sensu Metazoa)|extracellular matrix structural constituent|protein binding|skeletal development|structural molecule activity	secreted.	P49747	1.335	1.55	1.06	1.525	1.1	0.74	1.43		1.09	0.65		1.225		0.96		1.72	0.79	3.905	2.35	3.52	2.17	1.44	1.76	1.97	1.11	0.275	1.12	4	1	0.560212	3.38149	0.00237367
AI337340	Hs.157113	Coenzyme Q7 homolog, ubiquinone (yeast)	COQ7	10229	BC043272	NP_057222	16	16p13.11-p12.3	gluconeogenesis|mitochondrion|protein metabolism|ubiquinone biosynthesis|ubiquinone biosynthesis		Q99807	-0.325	-0.25	-0.395	0.225	0.17	0.085	-0.035	-0.025	0.315	0.05	0.05	-0.195	0.73	-0.295	0.77	-0.08	-0.145	2.05	1.02	0.56	2.57	-0.03	0.81	-0.97	-0.135	0.085	0.005	0	1	0.529889	3.1241	0.00447275
T49655	Hs.654387	Carboxypeptidase M	CPM	1368	NM_001874	NP_938079	12	12q14.3	aromatic compound metabolism|carboxypeptidase A activity|ferric iron binding|metallopeptidase activity|morphogenesis|plasma membrane|proteolysis and peptidolysis	cell membrane; lipid-anchor, gpi-anchor.		0.34	0.47	0.865	1.42	0.775	0.585	0.325	0.8	1.15	0.96	1	1.08	0.93	1.025	1.805	1.31	1.495	1.615	0.98	0.83	1.31	0.515	0.67	0.36	0.425	1.045	0.225	0	1	0.531883	3.14048	0.00429776
W88746	Hs.459759	CREB binding protein (Rubinstein-Taybi syndrome)	CREBBP	1387	NM_004380	NP_004371	16	16p13.3	cytoplasm|histone acetyltransferase activity|homeostasis|nucleus|nucleus|protein binding|protein complex assembly|regulation of transcription, DNA-dependent|regulation of transcription, DNA-dependent|response to hypoxia|signal transducer activity|signal transduction|transcription coactivator activity|transcription coactivator activity|transcription factor activity|transferase activity|zinc ion bi…	nucleus.	Q92793	2.09	0.93	0.5	0.735	0.66	1.71	2.835	2.15	1.01	2.01	1.095	1.915	3.68	2.8	1.69	2.64	1.845	4.275		3.42		2.895	2.27	1.52	2.815	1.685	2.58	2	1	0.506176	2.93459	0.00706176
AA774159	Hs.416108	Cdc2-related kinase, arginine/serine-rich	CRKRS	51755	BC150265	NP_057591	17	17q12	ATP binding|RNA polymerase II transcription factor activity|autophosphorylation|nucleus|protein serine/threonine kinase activity|transferase activity		Q9NYV4	-0.465	-0.56	-0.24	-0.31	0.12	-0.115	-0.045	-0.19	0.09	-0.145	0.125	-0.235	0.45	-0.08	0.74	-0.03	0.265		0.86	0.94		-0.265	0.6	-0.06	-0.05	0.03	0.39	2	1	0.511866	2.9792	0.00634725
AI968389	Hs.644056	Casein kinase 2, alpha 1 polypeptide	CSNK2A1	1457	NM_177559	NP_808228	20	20p13	ATP binding|protein amino acid phosphorylation|protein serine/threonine kinase activity|protein-tyrosine kinase activity			-0.54	-0.32	-0.395	0.26	0.055	-0.7	0.01	0.225	0.175	0.53	-0.41	-0.255		0.15	0.135	0.27		0.5	0.16			-0.35	-0.33	-0.8	-0.93	-0.9	-0.78	4	1	0.502974	2.90971	0.0074928
AA410383	Hs.100431	Chemokine (C-X-C motif) ligand 13 (B-cell chemoattractant)	CXCL13	10563	NM_006419	NP_006410	4	4q21	cell-cell signaling|chemokine activity|chemotaxis|extracellular region|inflammatory response|positive regulation of cytosolic calcium ion concentration|sensory perception|soluble fraction	secreted.	O43927	1.39	1.04	0.555		0.37	0.97	1.41		0.59	1.365	1.67	0.99	1.33	1.78	1.3	1.32	1.36		1.55	2.57			1.27	1.45	0.925	0.82	0.83	5	1	0.559565	3.37581	0.00240749
AA129397	Hs.522868	Deleted in azoospermia 1	DAZ1	1617	NM_004081	NP_004072	Y	Yq11.223	RNA binding|RNA binding|cell differentiation|fertilization (sensu Metazoa)|nucleotide binding|nucleus|spermatogenesis|spermatogenesis		Q9NQZ3	0.035	0.46	0.105	1.46	0.85	0.96	0.615	1.495	1.455	1.265	1.465	0.855	1.08	1.605	2.42	1.005	0.855	1.64	1.69	1.18	1.47	1.43	1.03	0.57	0.97	0.035	0.72	0	1	0.54361	3.23832	0.00338233
AA457744	Hs.203691	Discoidin, CUB and LCCL domain containing 2	DCBLD2	131566	NM_080927	NP_563615	3	3q12.1|3	cell adhesion|cell surface|cell surface|integral to membrane|integral to plasma membrane|integral to plasma membrane|intracellular receptor-mediated signaling pathway|intracellular receptor-mediated signaling pathway|negative regulation of cell growth|negative regulation of cell growth|protein binding|protein binding|wound healing|wound healing		Q8TDX2	0.04	-0.285	-0.655	1.09	0.36	0.475	-0.11	0.46	0.835	0.52	0.845	0.375	0.75	0.7	2.075	0.57	1.155	1.215	0.85	0.2	1.27	0.32	0.54	-0.26	0.32	-0.1	0.145	0	1	0.573165	3.4973	0.0017775
AA826353	Hs.656065	DNA cross-link repair 1C (PSO2 homolog, S. cerevisiae)	DCLRE1C	64421	NM_001033858	NP_071932	10	10p13				-0.77	-1.02	-1.38	0.455	-0.07	-0.475	-0.03	-0.21	0.16	0.195	-0.025	-0.095	-0.1	-0.17	1	-0.15	-0.31	0.74	-0.13	-0.23	0.77	0.135	0.23	-0.55	0.045	-0.125	0.455	0	1	0.502963	2.90963	0.00749424
AA169840	Hs.468226	DEAH (Asp-Glu-Ala-Asp/His) box polypeptide 57	DHX57	90957	NM_198963	NP_945314	2	2p22.1	ATP binding|ATP-dependent helicase activity|hydrolase activity|nucleic acid binding|nucleus		Q8NG17	0.065	-0.035	-0.6	1.415	1.065	-0.055	0.96	1.18	0.88	0.645	-0.005	0.875	1.08	1.285	1.71	0.82	0.84	1.93	0.87	0.75	1.3	1.185	1	0.32	0.845	0.215	0.655	0	1	0.495774	2.85435	0.00854342
AA644111	Hs.516632	DnaJ (Hsp40) homolog, subfamily C, member 10	DNAJC10	54431	AL832632	NP_061854	2	2q32.1	electron transport|electron transporter activity|heat shock protein binding|isomerase activity|protein folding|unfolded protein binding		Q8IXB1	0.17	0.015	-0.235	0.65	0.8	0.565	-0.16	-0.52	0.64	0.54	0.405	0.36	-0.02	1.01	1.475	0.825	0.505	1.75	1.96	2.03	1.5	-0.25	-0.09	0.25	0.225	-0.07	0.195	0	1	0.547443	3.27088	0.00312177
AA165512	Hs.654825	Dedicator of cytokinesis 9	DOCK9	23348	CR936820	NP_056111	13	13q32.3	GTP binding|GTPase binding|biological process unknown|cellular component unknown|guanyl-nucleotide exchange factor activity			-0.21	-0.37	-0.245	0.865	0.445	0.575	-0.115	0.69	0.69	0.585	1.135	-0.07	0.69	1.03	1.315	0.755	0.82	1.08	1.72	2.51	0.36	0.22	0.7	-0.58	0.065	-0.39	-0.09	0	1	0.58103	3.5695	0.00148254
AA487527	Hs.523696	Deltex 4 homolog (Drosophila)	DTX4	23220	NM_015177		11	11q12.1	protein ubiquitination|ubiquitin ligase complex|ubiquitin-protein ligase activity|zinc ion binding		Q9Y2E6	0.18	0.19	-0.305	0.9	1.065	0.42	0.37	0.5	0.22	0.74	0.765	0.425	0.76	1.18	1.56	1.165	1.13	1.63	0.49	1.01	0.64	0.59	0.4	-0.04	0.56	0.465	0.645	0	1	0.591955	3.67231	0.00114343
AA149007	Hs.653859	Ets homologous factor	EHF	26298	NM_012153	NP_036285	11	11p12	epithelial cell differentiation|nucleus|positive regulation of transcription, DNA-dependent|protein binding|transcription factor activity			0.415	1.025	0.17	1.76	1.23	1	1.32		1.34	1.645	1.585	0.97		1.615	2.56	1.875	1.19	2.45	2.61		1.66		1.04	1.31	0.835	0.46	0.745	4	1	0.619987	3.95092	0.000561949
AA148098	Hs.576612	Ectonucleoside triphosphate diphosphohydrolase 1	ENTPD1	953	NM_001776	NP_001767	10	10q24	antimicrobial humoral response (sensu Vertebrata)|apyrase activity|blood coagulation|cell adhesion|cell-cell signaling|hydrolase activity|integral to plasma membrane|magnesium ion binding|plasma membrane	membrane; multi-pass membrane protein (potential).		-0.31	0.055	-0.355	0.615	0.445	0.29	0.5	0.605	0.875	0.9	0.56	0.365	0.52	0.72	1.51	0.295	0.665	1.03	1.54	0.88	0.35	0.355	0.23	-0.1	0.05	-0.18	-0.12	0	1	0.560348	3.38269	0.00236662
AA486753	Hs.22634	Ets variant gene 1	ETV1	2115	NM_004956	NP_004947	7	7p21.3	nucleus|regulation of transcription, DNA-dependent|transcription|transcription factor activity|transcription from RNA polymerase II promoter	nucleus (probable).	P50549	1.02	1.34	0.39	1.8	0.74	1.525	1.76	1.23	0.345	1.325	1.8	0.825	2	1.845	2	1.01	0.85		2.95	3.37		2.345	1.44	0.79	1.23	0.91	1.3	2	1	0.49621	2.85769	0.00847642
AI344017	Hs.137574	Coagulation factor II (thrombin) receptor-like 3	F2RL3	9002	AF055917	NP_003941	19	19p12	G-protein signaling, coupled to IP3 second messenger (phospholipase C activating)|blood coagulation|integral to plasma membrane|plasma membrane|receptor activity|response to wounding|rhodopsin-like receptor activity|signal transduction|thrombin receptor activity		Q96RI0	0.6	1.18	0.055	1.37	0.58	0.49	1	-0.01	1.34	1.44	1.035	1.255	1.32	1.36	0.79	0.92	1.02	2.11	2.66	1.15	1.5	0.895	1.27	1.49	0.675	0.71	1.2	0	1	0.50295	2.90953	0.00749602
AA496792	Hs.440898	Ficolin (collagen/fibrinogen domain containing) 1	FCN1	2219	CR749452	NP_001994	9	9q34	antigen binding|calcium ion binding|cell adhesion|cytoplasm|opsonization|phosphate transport|protein binding|sugar binding|sugar binding	secreted. note=found on the monocyte surface.	O00602	0.45	0.03	-0.36	0.47	0.44	0.54	1.025	0.525	0.72	0.86	0.99	0.655	1.99	2.44	1.195	0.13	2.075	1.8	0.79	1.17	1.37	1.4	3.1	0.2	0.6	0.54	1.01	0	1	0.557488	3.35761	0.0025188
N70837	Hs.696158	Filamin A interacting protein 1	FILIP1	27145	AL832009	NP_056502	6	6q14.1				0.055	-1.13	0.115	0.22	0.78	0.6	0.31	0.695	0.485	0.07	0.91	0.105	1.14	1.02	1.275	0.4	0.46			1.2		0.995	0.88	-1.33	0.66	-0.06	-0.33	3	1	0.524775	3.08241	0.00494921
T52674	Hs.654360	Fms-related tyrosine kinase 1 (vascular endothelial growth factor/vascular permeability factor receptor)	FLT1	2321	NM_002019	NP_002010	13	13q12	ATP binding|angiogenesis|cell differentiation|extracellular space|integral to plasma membrane|membrane|positive regulation of cell proliferation|pregnancy|protein amino acid phosphorylation|receptor activity|transferase activity|transmembrane receptor protein tyrosine kinase signaling pathway|vascular endothelial growth factor receptor activity	isoform sflt1: secreted.		0.08	0.65	-0.04	1.77	1.025	0.945	0.925	1.33	1.63	1.1	1.415	0.895	1.1	1.42	2.605	1.22	0.87	1.82	1.82	2.16	1.58	0.91	0.88	0.81	0.025	0.255	0.54	0	1	0.582711	3.58512	0.00142531
AI821378	Hs.144912	Flavin containing monooxygenase 2 (non-functional)	FMO2	2327	NM_001460	NP_001451	1	1q23-q25	dimethylaniline monooxygenase (N-oxide-forming) activity|electron transport|endoplasmic reticulum|integral to membrane|magnesium ion binding|microsome|monooxygenase activity|monooxygenase activity	microsome.	Q99518	0.44	0.47	-0.025	1.94	1.33	1.225	0.835	1.48	1.645	1.855	1.435	1.075	1.16	1.4	2.87	1.205	1.47	1.54	1.61	1.46	0.89	1.155	1.34	0.4	0.725	0.335	0.66	0	1	0.531226	3.13507	0.00435479
AA600133	Hs.483390	Follistatin-like 4	FSTL4	23105	NM_015082	NP_055897	5	5q31.1	calcium ion binding		Q9UPU1	0.025	0.735	-0.015	1.785	1.54	0.825	0.32	1.115	0.58	1.775	1.44	0.78		0.66	2.18	0.645	-0.11	2.135			1.65	0.895	0.59	0.34	0.58	-0.015	0.37	3	1	0.51628	3.01418	0.0058358
AA905216	Hs.478407	Fragile X mental retardation, autosomal homolog 1	FXR1	8087	NM_001013439	NP_005078	3	3q28	RNA binding|RNA binding|apoptosis|cytoplasm|nucleic acid binding|nucleolus|polysome	cytoplasm.	P51114	0.32	0.635	0.2	0.475	0.49	0.32	1.2	0.39	0.3	1.15	0.93	0.725	1.97	1.27	0.84	1.415	0.665	2.385	1.47	1.81	3.04	1.35	1.45	0.84	1.295	0.64	1.165	0	1	0.522374	3.063	0.00518735
AA159630	Hs.370503	FYN binding protein (FYB-120/130)	FYB	2533	NM_001465	NP_955367	5	5p13.1	NLS-bearing substrate-nucleus import|actin cytoskeleton|immune response|nucleus|protein amino acid phosphorylation|protein binding|protein kinase cascade|receptor binding|signal transduction	cytoplasm. nucleus (by similarity).	O15117	0.32	0.505	-0.165	1.585	1.26	0.985	1.05	1.28	1.17	1.55	0.865	1.01	0.81	1.095	2.495	0.825	1	1.425	2.08	1.68	1.95	1.22	1.12	0.68	0.77	-0.035	0.15	0	1	0.488232	2.79721	0.00977353
T56726	Hs.413133	Fizzy/cell division cycle 20 related 1 (Drosophila)	FZR1	51343	AB033068	NP_057347	19	19p13.3	anaphase-promoting complex|cytokinesis|enzyme activator activity|mitosis|regulation of cell cycle|ubiquitin cycle|ubiquitin-dependent protein catabolism		Q9ULH8	-0.21		-0.615	1.25	0.56	0.2	0.15	0.785	0.14	0.35	0.71	0.37	0.47	0.315	1.28	1.075	0.03	2.195			1.99	0.03	0.37	-0.69	0.05	-0.51	-0.23	3	1	0.578309	3.54435	0.00157939
AA456435	Hs.80720	GRB2-associated binding protein 1	GAB1	2549	BC064848	NP_997006	4	4q31.21	SH3/SH2 adaptor activity|cell proliferation|epidermal growth factor receptor signaling pathway|insulin receptor signaling pathway|protein binding		Q13480	0.865	0.5	0.915	0.865	0.24	0.77	0.63	0.55	1.23	0.395	1.24	0.69	0.97	0.38	1.73	0.61	0.915		1.39	1.56	0.94	0.77	1.11	0.63	0.49	0.615	0.99	1	1	0.507598	2.94569	0.00687707
AA457570	Hs.412355	Growth differentiation factor 1	GDF1	2657	NM_001492	NP_001483	19	19p12	cytokine activity|extracellular region|growth factor activity	secreted.	P27539	-0.9	-0.73	-1.05	0.41	0.125	-0.115	-0.56	-0.18	0.015	-0.085	0.37	-0.52	-0.04	0.015	0.56	0.2	0.355	0.52	0.14		-0.18	-0.545	-0.29	-1.25	-0.515	-0.935	-0.77	1	1	0.525183	3.08572	0.00490968
AA041254	Hs.499620	Gem (nuclear organelle) associated protein 4	GEMIN4	50628	AF177341	NP_056536	17	17p13	cytoplasm|nuclear mRNA splicing, via spliceosome|nucleolus|rRNA processing|small nuclear ribonucleoprotein complex|spliceosome complex	cytoplasm. nucleus. nucleus, nucleolus. note=localized in subnuclear structures next to coiled bodies, called gems, which are highly enriched in spliceosomal snrnps and in the nucleolus.	P57678	1.245	0.54	0.12	0.825	0.93	0.83	1.42	1.245	0.73	1.28	0.63	0.89	1.61	1.85	0.805	1.395	0.64	2.685	1.1	1.88	2.98	1.405	1.4	1.01	1.315	0.705	1.23	0	1	0.492052	2.82605	0.00913313
AI821357	Hs.16757	Gastrokine 2	GKN2	200504	BC110809	NP_872342	2	2p14				1.57	0.54	-0.165	2.22	1.42	1.345	1.16	1.38	1.38	1.85	1.455	0.995	1.41	1.555	3.6	1.085	1.05	1.66		2.55	0.89	1.35	1.93	0.38	0.965	0.315	0.965	1	1	0.568461	3.45481	0.00197705
AA088431	Hs.116448	Glutaminase	GLS	2744	CR749593	NP_055720	2	2q32-q34	glutaminase activity|glutamine catabolism|hydrolase activity|mitochondrion		O94925	-0.34	0.075	-0.31	0.68	0.585	0.325	0.18	0.535	0.57	0.445	0.71	0.315	0.54	0.705	1.46	0.67	0.69	1.265	1.21	0.57	0.91	-0.04	-0.05	-0.35	0.095	-0.245	-0.14	0	1	0.559936	3.37907	0.00238804
AA126913	Hs.660919	GDP-mannose 4,6-dehydratase	GMDS	2762	AK130651	NP_001491	6	6p25	'de novo' GDP-L-fucose biosynthesis|GDP-mannose 4,6-dehydratase activity|biosynthesis|carbohydrate metabolism|cytoplasm|leukocyte adhesion|lyase activity|nucleotide-sugar metabolism			1.385	0.465	0.05	1.135	1.275	1.125	2.045	1.495	1.23	1.665	1.28	1.155	2.06	2.08	1.915	1.105	0.915	1.98	1.52	2.49	1.77	2.07	1.8	0.9	1.545	0.92	1.455	0	1	0.569176	3.46123	0.00194551
T68440	Hs.5920	Glucosamine (UDP-N-acetyl)-2-epimerase/N-acetylmannosamine kinase	GNE	10020	NM_005476	NP_005467	9	9p13.3	ATP binding|N-acetylneuraminate metabolism|N-acylmannosamine kinase activity|UDP-N-acetylglucosamine 2-epimerase activity|UDP-N-acetylglucosamine metabolism|cell adhesion|cytoplasm|isomerase activity|kinase activity|lipopolysaccharide biosynthesis|transferase activity	cytoplasm (by similarity).	Q9Y223	-0.26	-0.875	-0.385	0.145	-0.14	-0.19	-0.09	-0.11	0.015	-0.39	0.11	-0.24	1.07	0.895	0.845	0.185	0.415	0.445	-0.46	-0.14	0.54	-0.11	0.49	-0.29	0.115	-0.63	-0.245	0	1	0.513081	2.9888	0.00620277
AA120930	Hs.21398	Glucosamine-6-phosphate deaminase 2	GNPDA2	132789	AB209904	NP_612208	4	4p13	N-acetylglucosamine metabolism|carbohydrate metabolism|glucosamine-6-phosphate deaminase activity|hydrolase activity|isomerase activity		Q8TDQ7	0.39	0.09	-0.665	1.4	0.97	0.7	0.33	0.805	1.28	1.41	1.28	0.71	1.08	1.25	2.44	1.255	1.475	1.62	0.76	0.88	1.04	0.845	1.18	-0.2	0.645	0.205	0.295	0	1	0.603648	3.7858	0.000857008
W47327	Hs.699303	Golgi SNAP receptor complex member 1	GOSR1	9527	NM_001007024	NP_004862	17	17q11	ER to Golgi transport|Golgi apparatus|integral to membrane|intra-Golgi transport|intracellular protein transport|v-SNARE activity	golgi apparatus membrane; single-pass type iv membrane protein (by similarity). note=enriched on vesicular components at the terminal rims of the golgi (by similarity).		0.315	0.025	-0.43	-0.085	0.285	0.175	0.28	-0.115	0.5	0.32	0.37	-0.055	1.14	0.61	0.795	0.235	0.01	0.605	0.66	0.73	1.1	0.49	1.21	0.05	0.46	0.49	0.435	0	1	0.490777	2.8164	0.00934288
AA169176	Hs.512382	Glycerol-3-phosphate dehydrogenase 2 (mitochondrial)	GPD2	2820	NM_001083112	NP_000399	2	2q24.1	calcium ion binding|electron transport|glucose catabolism|glycerol-3-phosphate dehydrogenase activity|glycerol-3-phosphate dehydrogenase complex|glycerol-3-phosphate metabolism|mitochondrion|oxidoreductase activity	mitochondrion.		0.16	0.08	-0.44	0.985	0.54	0.77	0.575	0.36	0.36	0.9	1.045	0.255	0.96	1.1	1.66	0.6	0.985	1	2.32	2.03		0.535	0.56	0.3	0.2	-0.315	0.175	1	1	0.592544	3.67794	0.00112724
AA171755	Hs.416214	G protein-coupled receptor 137C	GPR137C	283554	BX647179		14	14q22.1	receptor activity		Q8N3F9	0.56	0.52	-0.365	2.32	1.31	1.215	0.97	1.41	1.685	1.555	1.355	0.945	1.16	1.67	3.1	1.485	1.505	2.155	1.54	1.12	1.28	1.235	1.14	0.34	0.91	0.4	0.54	0	1	0.525778	3.09055	0.00485256
AA410896	Hs.520046	G-protein signaling modulator 3 (AGS3-like, C. elegans)	GPSM3	63940	NM_022107	NP_071390	6	6p21.3	GTPase activator activity|cellular component unknown|immune response|signal transduction		Q9Y4H4	-0.975		-0.65	-0.06	-0.21	-0.665	-0.6	-1.12	-1.55	-0.49	-0.47	-0.635		-0.235	-0.99	0.06		0.535			0.54	-0.96	-0.03	-0.66	-1.08	-0.8	-0.81	5	1	0.501975	2.90198	0.00763172
AA169379	Hs.661088	Grainyhead-like 2 (Drosophila)	GRHL2	79977	AK023844	NP_079191	8	8q22.3				0.555	-0.695	-0.065	1.61	1.065	0.735	0.695	1.04	1.02	1.085	1.14	0.61	0.83	1.365	2.355	1.615	1.315	1.965	0.85	0.35	1.49	0.77	1.19	-0.04	0.715	-0.2	0.335	0	1	0.605818	3.80729	0.000811344
AI791334	Hs.594634	Glutamate receptor, ionotropic, N-methyl D-asparate-associated protein 1 (glutamate binding)	GRINA	2907	AK127640	NP_001009184	8	8q24.3	receptor activity			1.61	2.025	0.825		1.21	1.1	2.065	2.08	1.97	2.145	2.03	1.295		2.415	1.92	3.38		4.695		3.5		2.365	2.74	1.09	1.355	1.41	1.13	5	1	0.638422	4.14729	0.00033913
T51856	Hs.443723	GrpE-like 1, mitochondrial (E. coli)	GRPEL1	80273	AK098475	NP_079472	4	4p16	adenyl-nucleotide exchange factor activity|chaperone binding|mitochondrial matrix|mitochondrial matrix protein import|protein folding|protein homodimerization activity|unfolded protein binding		Q9HAV7	-0.625	-0.305	-0.715	0.09	0.01	-0.005	-0.43	0.11	0.23	0.22	0.41	-0.41	0.1	0.33	0.815	0.54	0.285	0.53	0.76	-0.15	0.62	-0.245	-0.24	-0.66	-0.47	-0.595	-0.64	0	1	0.540294	3.21039	0.00362248
T64015	Hs.518450	Huntingtin (Huntington disease)	HD	3064	NM_002111	NP_002102	4	4p16.3	apoptosis|behavior|cytoplasm|induction of apoptosis|microtubule binding|nucleus|organogenesis|pathogenesis|protein binding|soluble fraction|transcription corepressor activity|transporter activity	cytoplasm. nucleus.	P42858	0.25	0.205	0.73	1.025	0.465	0.555	-0.21	0.55	0.44	0.59	0.77	0.655	0.24	0.205	1.03	0.985	0.605	1.26	1.43	1.08		-0.025	0.39	0.19	0.075	0.615	-0.165	1	1	0.507386	2.94403	0.00690441
AA101833	Hs.69293	Hexosaminidase B (beta polypeptide)	HEXB	3074	AY643499	NP_000512	5	5q13	beta-N-acetylhexosaminidase activity|carbohydrate metabolism|glycosphingolipid metabolism|hydrolase activity, acting on glycosyl bonds|lysosome	lysosome.	P07686	-0.04	-0.285	-0.4	1.13	0.75	0.28	0.14	0.465	0.73	0.76	0.705	0.35	0.58	0.71	1.615	0.525	0.67	1.165	0.63	0.24	1.06	0.2	0.51	-0.17	0.36	0.07	0.09	0	1	0.56686	3.44046	0.0020492
AI821409	Hs.507991	Hedgehog interacting protein	HHIP	64399	AY009951	NP_071920	4	4q28-q32			Q96QV1	0.23	0.43	-0.31	0.55	0.805	0.5	0.55	0.505	1.06	0.87	0.96	0.66	1.34	0.77	1.6	0.5	0.855	1.385	0.48	0.84	1.38	1.06	1.31	0.19	0.9	0.67	0.98	0	1	0.514276	2.99825	0.00606355
AI732554	Hs.420830	Hypoxia inducible factor 3, alpha subunit	HIF3A	64344	NM_022462	NP_690009	19	19q13.32	nucleus|regulation of transcription, DNA-dependent|rhythmic process|signal transducer activity|signal transduction|transcription factor activity		Q9Y2N7	1.08		0.14	1.515	0.17	1.585	1.95	1.335	0.23	1.38	2.54	1.335	2.9	1.815	2.25	0.9				1.21		1.56	1.41	1.06	1.44	0.67	1.815	5	1	0.491112	2.81893	0.0092875
AA160421	Hs.592172	Homeobox A13	HOXA13	3209	NM_000522	NP_000513	7	7p15-p14	development|nucleus|regulation of transcription, DNA-dependent|skeletal development|transcription factor activity	nucleus.		-0.44	-0.695	-0.81	-0.13	-0.33	-0.48	-0.215	-0.465	-1.005	-0.325	-0.33	-0.515	0.15	0.39	0.135	-0.15	-0.135			-0.12		-0.1	0.14	-0.52	-0.18	-0.475	-0.27	3	1	0.579763	3.55777	0.00152697
AI361560	Hs.658823	Homeobox C9	HOXC9	3225	NM_006897	NP_008828	12	12q13.3	development|nucleus|regulation of transcription, DNA-dependent|transcription factor activity|transcriptional activator activity	nucleus.		0.09	0.23	0.325	0.22	0.91	0.385	0.315	-0.005	0.25	0.355	0.25	0.12	-0.05	0.675	0.43	1.035	0.185	1.96	1.96	1.57		0.17	0.36	-0.2	0.185	0.325	0.615	1	1	0.487917	2.79483	0.00982814
T55714	Hs.507348	Heparan sulfate (glucosamine) 3-O-sulfotransferase 1	HS3ST1	9957	AK096823	NP_005105	4	4p16	Golgi lumen|heparin-glucosamine 3-O-sulfotransferase activity|integral to membrane|transferase activity	golgi apparatus lumen (probable).	O14792	0.305	0.12	0.44	2.09	1.315	0.675	0.515	0.845	1.285	1.385	1.12	0.645	1.06	1.005	3.05	2.645	1.865	2.31	0.64	0.5		0.96	1.14	-0.47	0.47	0.105	0.11	1	1	0.510997	2.97236	0.00645219
AA148230	Hs.90753	HIV-1 Tat interactive protein 2, 30kDa	HTATIP2	10553	NM_001098522	NP_006401	11	11p15.1	RNA polymerase II transcription factor activity|anti-apoptosis|induction of apoptosis|nucleus|regulation of transcription from RNA polymerase II promoter|transcription coactivator activity		O15383	-1.36	-0.91	-1.585	-0.14	-0.88	-1.285	-1.165	-1.24	-0.89	-1.05	-0.64	-0.83	-0.18	-1.105	0.08	-0.38	-1.1	0.24			0.1	-0.99	-0.25	-2.05	-0.97	-1.295	-1.64	2	1	0.582859	3.5865	0.00142035
AA774047	Hs.516629	Islet cell autoantigen 1,69kDa-like	ICA1L	130026	NM_138468	NP_612477	2	2q33.1				1.42	0.66	0.445	1.92	1.495	0.88	1.555	1.67	1.76	2.035	1.595	1.28	1.94	2.24	2.515	1.27	1.17	2.23	1.26	2.14	1.52	2.125	2.19	0.96	1.58	0.95	1.515	0	1	0.637538	4.1376	0.000347702
N69062	Hs.160562	Insulin-like growth factor 1 (somatomedin C)	IGF1	3479	NM_000618	NP_000609	12	12q22-q23	DNA replication|Ras protein signal transduction|cell motility|extracellular region|extracellular region|glycolate metabolism|growth factor activity|hormone activity|insulin-like growth factor receptor binding|muscle development|perception of sound|physiological process|positive regulation of cell proliferation|prothoracicotrophic hormone activity|signal transduction|skeletal development	secreted.	P01343	0.14	0.105	-0.685	1.97	1.225	0.935	0.535	1.065	1.035	0.92	0.96	1.115		0.275	2.045	0.445	-0.18	1.56	2.05		1.38	0.95		-0.24	0.305	-0.11	-0.095	3	1	0.504663	2.92281	0.00726277
T52830	Hs.635441	Insulin-like growth factor binding protein 5	IGFBP5	3488	NM_000599	NP_000590	2	2q33-q36	extracellular region|insulin-like growth factor binding|regulation of cell growth|signal transduction	secreted.		0.555	0.145	0.605	1.525	1.345	0.87	0.43	0.715	1.235	1.005	1.14	0.59	0.73	1.04	2.185	1.165	0.89	1.865	1.03	1.13	1.09	0.73	0.84	0.82	0.435	0.735	0.115	0	1	0.583497	3.59245	0.00139919
AA486362	Hs.449621	Immunoglobulin kappa constant	IGKC	3514	AK128524		2	2p12	antigen binding|extracellular region|immune response		P01834	-0.27	-0.43	-1.245	-0.185	-0.145	-0.64	0.555	-0.445	-0.03	-0.285	-0.385	0.455	2.17	3.22	0.295	-0.19	3.87	2.45	1.45	0.77	1.36	0.945	4.38	-0.34	-0.62	-0.43	-0.58	0	1	0.514768	3.00216	0.00600698
AI733725	Hs.654504	Indian hedgehog homolog (Drosophila)	IHH	3549	NM_002181	NP_002172	2	2q33-q35	cell-cell signaling|cholesterol binding|development|extracellular region|intein-mediated protein splicing|patched binding|peptidase activity|proteolysis and peptidolysis	note=the c-terminal peptide diffuses from the cell, while the n-terminal peptide remains associated with the cell surface. is also secreted in either cleaved or uncleaved form to mediate signaling to other cells (by similarity).		0.845	1.565	0.2	2.1	1.175	1.455	1.6	1.61	1.72	1.8	1.91	1.45		1.875	3	1.19		2.3	2.98		1.55	1.945	1.71	1.5	1.425	0.62	1.56	3	1	0.526014	3.09247	0.00482997
AA485865	Hs.591742	Interleukin 7 receptor	IL7R	3575	AK124429	NP_002176	5	5p13	antigen binding|antimicrobial humoral response (sensu Vertebrata)|cell surface receptor linked signal transduction|hematopoietin/interferon-class (D200-domain) cytokine receptor activity|immune response|integral to membrane|interleukin-7 receptor activity|membrane|receptor activity|regulation of DNA recombination	isoform h6: secreted.		0.6	0.57	-0.4	2.025	1.35	1.015	0.745	1.1	1.36	1.27	1.515	1.35	1.49	1.55	2.135	1.38	1.93	2.17	0.76	0.96	1.33	1.175	1.6	0.72	0.99	0.525	0.74	0	1	0.552678	3.31582	0.00279375
T65739	Hs.635723	Interleukin 7 receptor	IL7R	3575	AL713738	NP_002176	5	5p13	antigen binding|antimicrobial humoral response (sensu Vertebrata)|cell surface receptor linked signal transduction|hematopoietin/interferon-class (D200-domain) cytokine receptor activity|immune response|integral to membrane|interleukin-7 receptor activity|membrane|receptor activity|regulation of DNA recombination	isoform h6: secreted.		0.745	-0.09	-0.3	0.72	0.64	0.29	0.01	0.085	0.77	0.34	0.625	0.35	0.46	0.46	0.765	0.39	0.68	1.435	-0.18	0.38	1.27	0.275	0.77	0.25	0.305	0.29	0.335	0	1	0.511279	2.97458	0.00641797
R98436	Hs.478125	InaD-like (Drosophila)	INADL	10207	NM_176877	NP_795353	1	1p31.3	cellular component unknown|intracellular signaling cascade|protein binding|protein binding		Q8NI35	0.825	0.77	1.64	0.41	0.795	0.77	1.285	1.11	0.68	1.105	1.61	1.365		1.445	1.11	3.135	0.285	2.885	2.34	2	1.18	2.025	1.58	1.13	1.375	1.055	1.72	1	1	0.51531	3.00646	0.00594511
AA912075	Hs.512627	Integrator complex subunit 10	INTS10	55174	NM_018142	NP_060612	8	8p21.3				-0.845	-0.975	-1.635	1.135	0.01	-0.425	-1.2	-0.065	0.51	0.05	0.28	-0.13		-0.1	1.215	-0.095		0.85	0.15	-0.7	0.9	-0.11	0.28	-0.63	-0.235	-1.03	-0.52	2	1	0.51882	3.03445	0.00555772
AA775952	Hs.475506	IQ motif and Sec7 domain 1	IQSEC1	9922	AY653734	NP_055684	3	3p25.1			O94863	1.34	2.16	0.52	3.73	1.59	2.435	2.02	2.79	3.44	2.83	2.075	2.305			4.8	2.07		3.76	4.17	2.16	2.54	2.91	3.08	2	1.53	1.155	2.27	3	1	0.535839	3.17319	0.00396796
AA076430	Hs.632226	Integrin, beta 4	ITGB4	3691	X53587	NP_001005731	17	17q25	cell-matrix adhesion|integral to membrane|integrin complex|integrin-mediated signaling pathway|protein binding|receptor activity	membrane; single-pass type i membrane protein.		-0.015	-0.41	-0.005	0.665	0.495	0.42	-0.115	0.315	0.485	0.655	0.63	0.325		0.37	1.875	0.83		1.5	0.18		0.81	-0.195	0.92	-0.55	0.265	-0.08	0.13	3	1	0.664584	4.44708	0.000156207
AA486731	Hs.470399	Integrin, beta 6	ITGB6	3694	AL831998	NP_000879	2	2q24.2	cell-matrix adhesion|integral to membrane|integrin complex|integrin-mediated signaling pathway|protein binding|receptor activity	membrane; single-pass type i membrane protein.	P18564	1.055	1.025	2.01	2.49	1.49	1.275	0.595	1.33	1.74	1.76	1.655	1.8	2.02	1.81	3.62	3.575	3.905	4.925	0.81	0.59	1.85	1.015	2.47	0.29	1.225	1.495	1.815	0	1	0.50053	2.89083	0.00783649
AA058658	Hs.97858	Kinesin family member 1B	KIF1B	23095	NM_015074	NP_904325	1	1p36.2	ATP binding|ATPase activity|anterograde axon cargo transport|cytoplasmic vesicle membrane|embryonic development|kinesin binding|kinesin binding|microtubule associated complex|microtubule binding|microtubule motor activity|microtubule-based movement|mitochondrion|nerve-nerve synaptic transmission|neuromuscular synaptic transmission|protein binding	cytoplasmic vesicle (by similarity). note=predominantly found on the vesicle- and tubule-like structures within the cytoplasm (by similarity).	O60333	1.04	1.17	0.44	1.865	0.4	1.43	1.365	1.7	1.42	1.94	1.82	1.325		2.02	2.16	1.17	0.19		3.22	3.54		1.755	1.36	1.75	1.225	0.44	1.03	3	1	0.519141	3.03702	0.00552333
AA984728	Hs.151219	Kinesin family member 5A	KIF5A	3798	AB210045	NP_004975	12	12q13.13	ATP binding|electron transport|electron transporter activity|kinesin complex|membrane fraction|microtubule motor activity|microtubule-based movement|synaptic transmission	cytoplasm, perinuclear region (by similarity). note=concentrated in the cell body of the neurons, particularly in the perinuclear region (by similarity).	Q12840	0.34	0.685	-0.43	1.71	0.425	0.51	0.785	-0.98	0.41	0.78	1.595	0.725		0.965	1.04	1.77	0.01	2.35			2.16	-2.6	0.66	-1.34	-1.8	-0.14	-1.77	3	1	0.496167	2.85736	0.00848296
T58522	Hs.10414	Kelch domain containing 8A	KLHDC8A	55220	AK096590	NP_060673	1	1q32.1			Q8IYD2	0.66	0.73	0.075	2.905	1.505	1.31	0.895	1.345	1.82	1.6	1.365	1.45	0.66	0.76	2.945	1.685	0.605	4.6	3.18			1.265	0.45	0.34	0.725	-0.035	0.53	2	1	0.569607	3.46511	0.00192675
H41275	Hs.530685	Kinase non-catalytic C-lobe domain (KIND) containing 1	KNDC1	85442	NM_152643	NP_689856	10	10q26.3	guanyl-nucleotide exchange factor activity|serine-type endopeptidase inhibitor activity|small GTPase mediated signal transduction		Q9C095	1.06	1.13	0.66	0.71	0.33	0.27	1.265	0.93	0.74	0.8	0.945	0.73	1.36	1.235		0.7	1.18	2.1	1.94	2.58	1.8	1.52	0.62	0.4	0.95	0.685	1.085	1	1	0.504154	2.91886	0.00733138
AA160789	Hs.2785	Keratin 17	KRT17	3872	BX647923	NP_000413	17	17q12-q21	epidermis development|intermediate filament|intermediate filament|structural constituent of cytoskeleton|structural molecule activity		Q04695	-1.525	-1.945	-2.415	-0.705	0.185	-1.455	-1.795	-0.95	-1.19	-1.2	-0.79	-1.535		-0.98	-0.765	-0.795		0.265	-0.6	-1.29		-1.585	-1.77	-2.1	-1.83	-1.985	-1.71	3	1	0.527564	3.10509	0.00468428
AA160507	Hs.433845	Keratin 6A	KRT6A	3853	M21389	NP_005545	12	12q12-q13	ectoderm development|intermediate filament|structural constituent of cytoskeleton		P13647	0.275	-0.88	-0.32	2.515	1.01	-0.09	0.675	-0.625	1.57	1.64	-0.015	0.9	0.29	0.42	2.22	0.98	0.565	1.305	1.97			-0.605	0.59	0.1	-0.45	-0.155	0.25	2	1	0.504226	2.91942	0.00732165
AA775536	Hs.665267	Keratin 78	KRT78	196374	BX647095	NP_775487	12	12q13.13	intermediate filament|structural molecule activity			1.59	1.5	0.94	2.45	0.5	1.62	1.805		1.32	2.04	1.65	1.375	2.01	2.555		1.21	2.56		3.08	3.59			2.15	1.59	1.365	1.535	1.9	5	1	0.517174	3.0213	0.00573667
AA100290	Hs.5302	Lectin, galactoside-binding, soluble, 4 (galectin 4)	LGALS4	3960	BC005146	NP_006140	19	19q13.2	cell adhesion|cytosol|plasma membrane|sugar binding		P56470	0.92	0.795	0.225	2.105	1.375	1.23	1.205	1.51	1.37	1.83	1.54	1.265	1.42	1.525	2.69	1.75	1.105	2.41	2.21	2.92		1.375	1.05	0.96	0.885	0.47	0.77	1	1	0.651398	4.29266	0.000232981
AA666194	Hs.221737	Lin-7 homolog B (C. elegans)	LIN7B	64130	BG749971	NP_071448	19	19q13.3	exocytosis|membrane|protein binding|protein transport|synaptosome|tight junction		Q9HAP6	0.415	0.57	-0.21	0.74	0.525	0.525	0.45	0.33	0.18	0.5	0.84	0.46	1.35	0.715	1.54	0.765	0.17	1.85			1.48	0.705	0.67	0.19	0.45	0.325	0.59	2	1	0.684905	4.69993	8.10971e-05
AA487918	Hs.656905	Leucyl/cystinyl aminopeptidase	LNPEP	4012	AB208883	NP_787116	5	5q15	aminopeptidase activity|cell-cell signaling|integral to plasma membrane|membrane alanyl aminopeptidase activity|metallopeptidase activity|plasma membrane|pregnancy|proteolysis and peptidolysis|zinc ion binding			0.61	0.7	0.15	0.465	0.85	0.78	1.16	0.75	0.56	1.135	1.205	0.76	1.21	1.105	1.345	0.655	0.82	1.52	2.15	1.65	1.85	1.17	0.85	0.54	0.975	0.455	1.085	0	1	0.552751	3.31646	0.00278935
N69327	Hs.694758	Latrophilin 3	LPHN3	23284	NM_015236	NP_056051	4	4q13.1	G-protein coupled receptor activity|integral to membrane|latrotoxin receptor activity|membrane|neuropeptide signaling pathway|receptor activity|signal transduction|sugar binding			0.265	0.35	-0.35	1.91	1.225	1.09	0.63	1.28	1.74	1.425	1.43	1.055	1.49	0.79	2.835	1.16	1.48	1.475	1.37	1.35	1.25	0.91	1.32	0.3	0.745	0.23	0.45	0	1	0.499617	2.88381	0.00796819
AA668527	Hs.102598	Mucosal vascular addressin cell adhesion molecule 1	MADCAM1	8174	AK092211	NP_570118	19	19p13.3	cell adhesion|immune response|integral to membrane|membrane fraction|protein binding|signal transduction	membrane; single-pass type i membrane protein.	Q13477	1.06	0.56	-0.165	1.15	1.285	1.35	2.065	1.65	0.975	1.635	0.9	0.755	1.78	2.55	1.62	1.405	0.5	2.61	-0.16	2.67	2.12	2.09	1.71	0.76	0.38	-0.015	1.15	0	1	0.510942	2.97192	0.00645887
AA826328	Hs.601217	Mucosa associated lymphoid tissue lymphoma translocation gene 1	MALT1	10892	NM_006785	NP_776216	18	18q21	activation of NF-kappaB-inducing kinase|anti-apoptosis|caspase activity|defense response|intracellular|peptidase activity|positive regulation of I-kappaB kinase/NF-kappaB cascade|protein binding|proteolysis and peptidolysis|signal transducer activity			0.075	-0.045	-0.4	1.275	0.66	0.045	0.245	0.355	0.63	0.53	0.665	0.88	1.48	2.585	0.9	0.185	3.14	2.11	0.78		1.4	0.67	2.93	-0.1	-0.015	0.265	-0.575	1	1	0.53257	3.14615	0.00423886
AA633755	Hs.465627	Mitogen-activated protein kinase kinase 2	MAP2K2	5605	BM809871	NP_109587	19	19p13.3	ATP binding|extracellular region|protein amino acid phosphorylation|protein serine/threonine kinase activity|protein-tyrosine kinase activity|transferase activity		P36507	0.485	1.04	0.1	2.305	1.105	1.24	1.03	1.52	1.3	1.71	1.655	1.1		1.58	3.315	1.1	1	2.105	3.47	0.58	1.85		1.54	1.2	0.87			4	1	0.487312	2.79029	0.00993337
AI732562	Hs.188256	Mitogen-activated protein kinase kinase kinase 7 interacting protein 3	MAP3K7IP3	257397	AL832071	NP_938054	X	Xp21.2			Q8N5C8	0.48	0.315	-0.28	1.58	0.705	1.025	0.66	-0.03	1.29	1.365	1.535	0.795	0.64	1.265	2.675	1.185	1.095	0.665	1.52	0.89		0.83	1.76	0.11	0.7	0.085	0.345	1	1	0.499587	2.88357	0.00797266
AA490182	Hs.585540	Microtubule-associated protein 6	MAP6	4135	BC150254	NP_997460	11	11q13.3				0.515	0.59	-0.085	1.685	1.28	0.7	0.6	0.855	0.975	1.265	0.925	0.76	1.24	1.025	1.89	1.12	0.82	1.475	1.24	1.27	1.22	0.935	0.74	0.01	0.625	0.415	0.21	0	1	0.566614	3.43826	0.00206051
AA488674	Hs.632486	Myeloid cell leukemia sequence 1 (BCL2-related)	MCL1	4170	NM_021960	NP_877495	1	1q21	anti-apoptosis|anti-apoptosis|apoptotic program|cell differentiation|cell fate determination|cell fate determination|cell homeostasis|cell homeostasis|cytoplasm|cytoplasm|integral to membrane|mitochondrial outer membrane|mitochondrial outer membrane|protein binding|protein binding|protein channel activity|protein channel activity|protein heterodimerization activity|protein heterodimerization acti…	membrane; single-pass membrane protein (potential). cytoplasm. mitochondrion. nucleus, nucleoplasm. note=cytoplasmic, associated with mitochondria.		-0.215	-0.57	0.095	1.315	0.435	-0.86	0.315	-0.13	0.055	0.705	0.655	0.44	0.34	0.58	1.29	0.635	0.765	0.92	1.05	1.38	0.46	-0.87	0.01	0.06	-0.175	-0.175	-0.29	0	1	0.574254	3.50721	0.00173386
N70948	Hs.696176	Methyltransferase like 7A	METTL7A	25840	NM_014033	NP_054752	12	12q13.13	S-adenosylmethionine-dependent methyltransferase activity|transferase activity			1.63	1.265	0.575	0.945	1.22	1.565	2.51	2.085	0.295	1.91	1.41	1.28	3.36	2.54	1.165	1.37	0.925	3.425		4.34	3.18	2.48	1.9	1.33	1.215	1.025	0.84	1	1	0.516929	3.01934	0.00576372
AI791279	Hs.593430	Mindbomb homolog 2 (Drosophila)	MIB2	142678	BC035078	NP_543151	1	1p36.33	positive regulation of I-kappaB kinase/NF-kappaB cascade|protein ubiquitination|signal transducer activity|ubiquitin ligase complex|ubiquitin-protein ligase activity|zinc ion binding			0.62	0.565	-0.095	1.64	1.35	0.88	1.19	1.17	1.155	1.27	1.39	0.875	0.99	1.46	2.14	1.12	0.98	2.09	1.36	0.87	1.5	1.23	1.04	0.29	0.85	0.27	0.69	0	1	0.595758	3.70882	0.00104232
AA169405	Hs.509523	Menage a trois homolog 1, cyclin H assembly factor (Xenopus laevis)	MNAT1	4331	NM_002431	NP_002422	14	14q23	DNA repair|cell cycle|cell proliferation|nucleus|protein complex assembly|protein ubiquitination|regulation of cyclin dependent protein kinase activity|regulation of transcription from RNA polymerase II promoter|transcription|ubiquitin ligase complex|ubiquitin-protein ligase activity|zinc ion binding	nucleus.	P51948	0.25	-0.195	-0.275	1.905	0.995	1.12	0.75	1.415	1.66	1.56	1.195	1.105	1.15	1.41	3.09	1.475	1.635	1.765	1.04	0.19	0.92	0.94	1.42	-1.03	0.715	0.175	0.42	0	1	0.498804	2.87755	0.00808715
N40939	Hs.199579	Mitochondrial ribosomal protein L42	MRPL42	28977	CR749344	NP_751918	12	12q22	mitochondrial small ribosomal subunit|mitochondrion|protein biosynthesis|ribonucleoprotein complex|structural constituent of ribosome	mitochondrion.	Q9Y6G3	-0.665	-1.01	-0.86	0.035	-0.28	-0.38	-0.575	-0.59	-0.09	-0.695	-0.12	-0.5	0.8	-0.08	0.685	-0.425	0.2	0.43	0.72	0.84	1.8	-0.725	0.22	-0.59	-0.205	-0.435	-0.17	0	1	0.49784	2.87016	0.00823002
AA663614	Hs.214142	5,10-methylenetetrahydrofolate reductase (NADPH)	MTHFR	4524	NM_005957	NP_005948	1	1p36.3	amino acid metabolism|circulation|methionine metabolism|methylenetetrahydrofolate reductase (NADPH) activity|oxidoreductase activity		P42898	0.75	0.7	0.18	2.155	1.31	1.21	1.02	1.415	1.445	1.36	1.03	1.33	1.98	1.915	3.075	0.82	1.34	1.73	1.46	1.32	0.87	1.215	1.65	0.56	1.11	1.3	1.105	0	1	0.496975	2.86354	0.00835999
AA053424	Hs.489355	Mucin 12, cell surface associated	MUC12	10071	XM_379904		7	7q22			Q9UKN1	0.325	0.37	0.075	1.215	1.125	1.065	0.795	0.88	1.04	1.17	1.115	0.76	1.07	1.465	1.92	1.355	1.17	1.94	2.07	3.98	1.4	1.015	0.85	0.74	0.645	0.025	0.58	0	1	0.546972	3.26687	0.00315278
AA488898	Hs.460109	Myosin, heavy chain 11, smooth muscle	MYH11	4629	NM_001040113	NP_074035	16	16p13.11	ATP binding|actin binding|calmodulin binding|motor activity|muscle development|muscle myosin|myosin|striated muscle contraction|striated muscle thick filament	melanosome. note=identified by mass spectrometry in melanosome fractions from stage i to stage iv. thick filaments of the myofibrils.	P35749	2.16		0.41	1.66	1.18	1.85	2.045	2.35	1.49	1.94		1.365	2.54	2.94		1.54		2.925	2.46		2.5	2.07	2.01	1.24	1.835	0.64	2.42	5	1	0.561516	3.39299	0.00230674
N67878	Hs.644597	NAG18 mRNA	NAG18	57051	AF210651		19	19q13.4				0.44	0.285	-0.385	1.74	0.64	0.915	0.355	1.115	1.44	1.68	1.255	0.98	0.88	0.94	2.67	0.82	0.895		2.11	2.52		1.065	1.35	0.54	0.97	0.45	0.24	2	1	0.581095	3.5701	0.0014803
AA702432	Hs.319334	Nuclear autoantigenic sperm protein (histone-binding)	NASP	4678	AY700118	NP_751896	1	1p34.1	DNA packaging|binding|nucleus|spermatogenesis	cytoplasm (by similarity). nucleus.	P49321	-1.04	-0.41	-1.13	-1.075	-0.725	-0.74	-0.69	-1.36	-0.855	-0.63	-0.84	-0.35	0.5	-0.365	-0.205	-0.385	-0.905	0.51	-1.08	-0.65	-0.07	-0.685	-0.02	-0.38	-0.835	-0.795	-0.395	0	1	0.521907	3.05924	0.00523481
T57859	Hs.10306	Natural killer cell group 7 sequence	NKG7	4818	BM918012	NP_005592	19	19q13.33	integral to plasma membrane|membrane	membrane; multi-pass membrane protein (potential).	Q16617	0.135	0.75	0.205	1.97	0.4	0.45	1.07	1.415	0.74	0.92	1.13	0.97	1.13	0.885	1.99	1.29	1.5	1.33	1.07	1.53	1.45	0.84	0.92	0.85	-0.02	0.105	0.415	0	1	0.500468	2.89035	0.00784538
AA129318	Hs.478289	Neuroligin 1	NLGN1	22871	AB028993	NP_055747	3	3q26.31	calcium-dependent cell-cell adhesion|carboxylic ester hydrolase activity|catalytic activity|cell adhesion|integral to plasma membrane|ion channel clustering|membrane|neurexin binding|protein targeting|regulation of neuron differentiation|synapse|synaptic vesicle targeting|synaptogenesis	cell membrane; single-pass type i membrane protein (by similarity). cell junction, synapse (by similarity). cell junction, synapse, postsynaptic cell membrane, postsynaptic density (by similarity). note=enriched in synaptic plasma membranes and clustered in synaptic clefts and postsynaptic densities (by similarity).		-0.525	-0.54	-0.81	0.935	0.09	-0.095	-0.49	-0.46	0.31	0.255	0.51	0.04	0.04	0.055	1.355	-0.205	0.25		-0.31	-0.24	0.24	-0.06	-0.28	-0.71	-0.7	-0.665	-0.42	1	1	0.521335	3.05463	0.00529344
AI242396	Hs.654363	Nuclear respiratory factor 1	NRF1	4899	NM_005011	NP_005002	7	7q32	generation of precursor metabolites and energy|nucleus|nucleus|regulation of transcription from RNA polymerase II promoter|regulation of transcription, DNA-dependent|transcription|transcription factor activity	nucleus.		-0.07	0.29	-0.05	1.28	0.825	0.61	0.395	0.665	0.935	0.895	0.66	0.725	0.99	0.54	1.915	0.93	0.65	1.685	2.5	0.94	0.9	0.49	0.46	0.43	0.525	0.745	0.26	0	1	0.519943	3.04345	0.00543832
AA456968	Hs.494312	Neurotrophic tyrosine kinase, receptor, type 2	NTRK2	4915	NM_001018065	NP_006171	9	9q22.1	ATP binding|cell differentiation|integral to plasma membrane|kinase activity|membrane|neurogenesis|neurotrophin binding|protein amino acid phosphorylation|receptor activity|transferase activity|transmembrane receptor protein tyrosine kinase activity|transmembrane receptor protein tyrosine kinase signaling pathway|transmembrane receptor protein tyrosine kinase signaling pathway	membrane; single-pass type i membrane protein.	Q16620	0.815	0.25	1.18	1.81	0.59	0.085	0.27	1.015	-0.56	1.045	1.16	0.835	1.49	1.36	2.14	0.925	1.5	1.3	1.95		0.21	0.585	1.16	-0.13	0.16	0.685	0.45	1	1	0.612526	3.87453	0.00068334
AA135836	Hs.643526	Nucleoporin 160kDa	NUP160	23279	NM_015231	NP_056046	11	11p11.2	mRNA-nucleus export|nuclear pore|nucleocytoplasmic transporter activity|nucleus|transport	nucleus, nuclear pore complex.		-0.35	-0.095	-0.765	0.815	0.405	0.05	0.165	0.42	0.665	0.32	0.665	0.18	0.62	0.29	1.345	0.435	0.46	0.98	0.97		0.78	0.24	-0.03	-0.49	-0.2	-0.62	-0.21	1	1	0.571465	3.48188	0.00184753
AA146773	Hs.524760	2',5'-oligoadenylate synthetase 1, 40/46kDa	OAS1	4938	NM_016816	NP_058132	12	12q24.1	ATP binding|RNA binding|cytoplasm|immune response|nucleobase, nucleoside, nucleotide and nucleic acid metabolism|nucleotidyltransferase activity|response to virus|transferase activity	mitochondrion. nucleus. microsome. note=associated with different subcellular fractions such as mitochondrial, nuclear, and rough/smooth microsomal fractions.	P00973	0.34	-0.08	0.215	1.125	0.855	0.595	0.635	0.75	0.945	0.755	0.68	0.58	1.16	1.035	1.645	1.87	1.145	1.51	0.98	1.15	1.23	0.53	0.75		0.68	0.4	0.78	1	1	0.571505	3.48224	0.00184585
R23258	Hs.23491	Olfactory receptor, family 2, subfamily C, member 3	OR2C3	81472	NM_198074	NP_932340	1	1q44	G-protein coupled receptor protein signaling pathway|integral to membrane|olfactory receptor activity|perception of smell|receptor activity	cell membrane; multi-pass membrane protein.		0.35	0.4	-0.145	0.58	0.58	0.74	1.14	1.015	1.14	0.89	1.005	0.665	1.27	1.36	1.34	0.845	1.155	1.45	1.61	1.36	1.07	1.195	1.19	0.26	0.825	0.455	0.905	0	1	0.589472	3.64867	0.00121394
AI733778	Hs.370725	Oxysterol binding protein-like 1A	OSBPL1A	114876	BX647893	NP_579802	18	18q11.1	cholesterol metabolism|intracellular|lipid transport|phospholipid binding|steroid metabolism|vesicle-mediated transport		Q9BXW6	0.725	0.285	-0.12	1.145	1.005	0.84	0.62	1.005	0.805	1.015	0.99	0.59	0.78	1.55	1.72	0.91	0.92	1.38	1.62	1.56	0.9	0.96	0.8	0.18	0.605	0.24	0.605	0	1	0.647977	4.25371	0.000257657
AA151182	Hs.697036	Ovo-like 2 (Drosophila)	OVOL2	58495	NM_021220	NP_067043	20	20pter-q11.23	DNA binding|nucleus|regulation of transcription, DNA-dependent|transcription|zinc ion binding			1.195	0.925	0.315	1.625	1.275	1.32	1.17	1.19	1.52	1.8	1.445	1.285	1.28	2.195	2.725	1.85	1.39	2.01	1.45	1.78	0.9	1.545	1.39	0.69	1.09	1.105	1.025	0	1	0.644296	4.21232	0.000286738
AI732872	Hs.643451	Phenylalanine hydroxylase	PAH	5053	NM_000277	NP_000268	12	12q22-q24.2	L-phenylalanine catabolism|amino acid binding|amino acid biosynthesis|aromatic amino acid family metabolism|iron ion binding|metabolism|monooxygenase activity|phenylalanine 4-monooxygenase activity			0.73	0.395	0.255	0.775	0.62	0.47	0.97	0.575	0.685	0.875	0.89	0.33	0.8	1.095	1.355	0.465	0.685	1.045	0.47	1.32	1.18	1.16	1.02	0.21	0.765	0.61	1.23	0	1	0.488989	2.8029	0.00964388
AA579418	Hs.535298	Poly (ADP-ribose) glycohydrolase	PARG	8505	EF382674	NP_003622	10	10q11.23	cytoplasm|hydrolase activity|nucleus|poly(ADP-ribose) glycohydrolase activity		Q7Z742	0.635	0.82	-0.295	0.825	0.87	1.66	2.72	2.055	0.2	2.46	1.17	1.585	2.29	2.865	1.305	1.14	-0.2	3.87		3.55	2.7	2.59	1.45	0.67	1.745	1.125	2.425	1	1	0.495369	2.85127	0.00860592
AA009755	Hs.308480	Protein-L-isoaspartate (D-aspartate) O-methyltransferase domain containing 1	PCMTD1	115294	BC032670	NP_443169	8	8q11.23	protein modification|protein-L-isoaspartate (D-aspartate) O-methyltransferase activity		Q96MG8	0.83		0.965	1.65	0.61	0.56	1.69		1.7	0.985	0.93	0.86	2.12	1.6		1.56	1.13	3.17	2.21	1.84	2.2	1.13	1.56	1.45	1.48	0.81	1.49	3	1	0.50024	2.8886	0.00787818
N59154	Hs.655694	Phosphodiesterase 1C, calmodulin-dependent 70kDa	PDE1C	5137	AK091734	NP_005011	7	7p15.1-p14.3	3',5'-cyclic-nucleotide phosphodiesterase activity|calmodulin binding|calmodulin-dependent cyclic-nucleotide phosphodiesterase activity|hydrolase activity|signal transduction			0.68	1.17	0.165	1.77	0.82	0.76	1.355	1.14	0.86	1.235	1.51	0.895	1.24	1.49	2.505	1.48	1.415		1.76	1.96		1.345	1.26	-0.82	0.51	0.09	0.33	2	1	0.567617	3.44724	0.00201481
AA046430	Hs.468675	Podoplanin	PDPN	10630	NM_006474	NP_938203	1	1p36.21	integral to membrane|integral to plasma membrane		O95128	-1.27	-2.155	-2.455	-0.98	-1.05	-1.255	-1.98	-1.315	-0.495	-1.54	-0.735	-1.23	-0.64	-0.895	-0.41	-0.73	-0.36	-0.855	0.02	-0.23	0.23	-1.505	-0.37	-1.16	-1.49	-1.015	-0.575	0	1	0.501822	2.90081	0.00765311
H65030	Hs.584823	Phospholipase A2, group VII (platelet-activating factor acetylhydrolase, plasma)	PLA2G7	7941	BC025674	NP_005075	6	6p21.2-p12	1-alkyl-2-acetylglycerophosphocholine esterase activity|2-acetyl-1-alkylglycerophosphocholine esterase complex|extracellular region|hydrolase activity|inflammatory response|lipid catabolism|phospholipid binding	secreted, extracellular space.		0.135	-0.47	-0.405	2.385	1.21	1.2	0.63	-0.11	0.2	1.6	-0.55	1.15	1.18	1.48	2.975	1.695	1.375	2.42	0.61	0.26	1.84	-0.525	1.15	0.48	-0.46	0.13	-0.815	0	1	0.541218	3.21815	0.00355416
W45219	Hs.73923	Pancreatic lipase-related protein 1	PNLIPRP1	5407	CR749524	NP_006220	10	10q25.3	catalytic activity|extracellular region|hydrolase activity|lipid catabolism|lipid metabolism|triacylglycerol lipase activity|triacylglycerol lipase activity	secreted (potential).	P54315	0.58	0.745	-0.03	1.735	0.76	1.225	1.015	1.33	0.87	1.42	1.275	0.895	1.35	0.91	1.945	1.31	0.94		2.53	2.99		1.21	0.79	1.05	0.55	0.125	0.49	2	1	0.522963	3.06775	0.00512812
N47208	Hs.700765	Podocan	PODN	127435	AY358294	NP_714914	1	1p32.3	extracellular matrix (sensu Metazoa)			-0.32	-0.64	-0.63	-0.32	-0.195	-0.25	-0.125	-0.61	-0.605	-0.315	-0.315	-0.47	0.05	0.31	0.14	-0.14	-0.375	0.05	-0.08	0.59	-0.23	0.185	-0.36	-1.04	-0.07	-0.325	-0.42	0	1	0.512386	2.98331	0.00628501
AI928867	Hs.137106	POU class 6 homeobox 2	POU6F2	11281	NM_007252	NP_009183	7	7p14-p13	central nervous system development|ganglion mother cell fate determination|nucleus|regulation of transcription, DNA-dependent|transcription factor activity|transcription from RNA polymerase II promoter|visual perception	nucleus (probable).	P78424	0.745	0.75	0	2.515	1.52	1.405	1.13	1.66	1.715	2	1.455	1.52	0.65	1.74	3	1.125	0.61	2.11	2.14	2.26	1.14	1.72	1.79	0.99	1.11	0.945	0.84	0	1	0.514841	3.00274	0.00599862
T47482	Hs.581725	Peptidylprolyl isomerase D (cyclophilin D)	PPID	5481	BC030707	NP_005029	4	4q31.3	FK506 binding|cyclosporin A binding|isomerase activity|peptidyl-prolyl cis-trans isomerase activity|protein folding	cytoplasm.		-1.165	-1.495	-1.33	-0.915	-0.72	-1.14	-1.2	-1.15	-1.155	-1.32	-1.245	-1.49	-0.65	-0.41	-0.465	-0.875	-0.775	-0.32	-0.48	-0.84	-0.57	-0.765	-0.45	-0.59	-1.225	-1.125	-0.955	0	1	0.555352	3.339	0.00263787
AI362806	Hs.280342	Protein kinase, cAMP-dependent, regulatory, type I, alpha (tissue specific extinguisher 1)	PRKAR1A	5573	CR749311	NP_997637	17	17q23-q24	3',5'-cAMP binding|cAMP-dependent protein kinase complex|cAMP-dependent protein kinase regulator activity|intracellular signaling cascade|nucleotide binding|protein amino acid phosphorylation|regulation of transcription from RNA polymerase II promoter		P10644	-0.805	-1.46	-1.105	-1.01	-0.465	-0.69	-1.495	-1.015	-0.5	-1.14	-0.195	-1.015	-0.48	-0.545	-0.27	-0.47	-0.68	-0.285	-0.38	-0.09	0.83	-0.92	0.12	-1.21	-0.89	-0.6	-0.425	0	1	0.498765	2.87726	0.00809282
AA130620	Hs.631923	Protein kinase, cAMP-dependent, regulatory, type II, alpha	PRKAR2A	5576	BC002763	NP_004148	3	3p21.3-p21.2	3',5'-cAMP binding|cAMP-dependent protein kinase complex|cAMP-dependent protein kinase regulator activity|cAMP-dependent protein kinase regulator activity|cytoplasm|intracellular signaling cascade|kinase activity|membrane fraction|nucleotide binding|plasma membrane|protein amino acid phosphorylation|signal transduction			0.68	-0.805	-0.685	-0.11	0.72	0.21	1.16	0.625	-0.25	0.605	0	-0.11	1.57	2.015	0.46	0.295	0.06	1.73	0.56	1.71	1.5	1.285	1.23	0.34	0.875	0.19	0.615	0	1	0.506653	2.93831	0.00699931
T47443	Hs.647450	Protein C receptor, endothelial (EPCR)	PROCR	10544	BM546965	NP_006395	20	20q11.2	blood coagulation|inflammatory response|integral to plasma membrane|receptor activity			-0.74	-1.08	-0.475	-0.105	-0.18	-0.53	-1.115	-0.66	-0.445	-0.605	-0.415	-0.545	-0.16	-0.255	0.36	-0.16	-0.035	0.175	-0.5	-0.85	0.27	-0.745	-0.65	-1.01	-0.65	-0.835	-0.99	0	1	0.505505	2.92936	0.00715028
AA149987	Hs.274407	Protease, serine, 16 (thymus)	PRSS16	10279	AK126160	NP_005856	6	6p21	cellular component unknown|protein catabolism|proteolysis and peptidolysis|serine-type endopeptidase activity|serine-type peptidase activity		Q9NQE7	0.005	0.13	0.26	1.305	0.76	0.775	0.515	0.71	1.075	0.47	1.115	0.49	1.06	0.985	2.105	1.275	1.21	1.51	0.97	0.99	1.21	-0.075	0.7	-0.33	0.475	0.065	0.535	0	1	0.521654	3.0572	0.00526068
AA114163	Hs.133107	Pvt1 oncogene homolog, MYC activator (mouse)	PVT1	5820	BX648921		8	8q24				0.535	-0.035	-1.03	1.58	0.31	0.835	0.895	0.86	0.645	0.48	0.835	1.015		0.89	1.79		0.29		0.79	1.45		1.085	1.31	0.18	0.735	0.255	0.775	4	1	0.536704	3.18039	0.00389876
N25553	Hs.437966	Peroxisomal membrane protein 3, 35kDa (Zellweger syndrome)	PXMP3	5828	NM_000318	NP_000309	8	8q21.1	integral to membrane|integral to peroxisomal membrane|peroxisome|peroxisome organization and biogenesis|protein ubiquitination|ubiquitin ligase complex|ubiquitin-protein ligase activity|zinc ion binding	peroxisome membrane; multi-pass membrane protein.	P28328	0.67	0.035	0.11	0.825	0.315	0.575	1.475	0.99	0.115	0.51	0.66	0.96	2.38	2.265	0.935	0.65	0.485	2.145	0.41	2.5	1.25	1.21	1.32	0.99	1.435	0.165	1.005	0	1	0.490039	2.81082	0.00946619
N66117	Hs.406917	Glutaminyl-tRNA synthase (glutamine-hydrolyzing)-like 1	QRSL1	55278	AL136679	NP_060762	6	6q21	amidase activity|glutamyl-tRNA(Gln) amidotransferase activity|integral to membrane|protein biosynthesis		Q9H0R6	0.105	-0.4	-0.175	0.135	0.18	0.355	0.655	0.615	-0.005	0.57	0.495	0.2	0.98	1.7	0.645	0.67	0.51		0.53	1.07		1.485	0.63	0.22	0.35	-0.03	0.715	2	1	0.568616	3.4562	0.00197018
H20138	Hs.503222	RAB6A, member RAS oncogene family	RAB6A	5870	NM_002869	NP_942599	11	11q13.3	GTP binding|GTPase activity|Golgi apparatus|protein transport|small GTPase mediated signal transduction	golgi apparatus membrane; lipid-anchor.	P20340	0.75	0.4	0.7	0.725	0.355	0.44	1.1	1.16	-0.01	0.64	0.645	0.82	1.16	1.19	0.7	0.765	1.34	5.79	2.02	3.61	3.24	1	0.86	0.27	0.12	0.475	0.51	0	1	0.614915	3.89881	0.000642199
AA778989	Hs.696152	REST corepressor 3	RCOR3	55758	AK125810	NP_060724	1	1q32.2-q32.3	DNA binding|nucleus|regulation of transcription|regulation of transcription, DNA-dependent			-0.145	-0.04	-0.34	0.37	0	-0.12	-0.285	-0.51	-0.24	0.12	-0.02	-0.095	0.37	-0.44	0.81	0.515	-0.22	0.95	0.14	0.42	1.04	-0.33	-0.14	-0.54	0.06	0.01	-0.09	0	1	0.511003	2.9724	0.00645152
AI002264	Hs.334603	RALBP1 associated Eps domain containing 1	REPS1	85021	AB209143	NP_114128	6		calcium ion binding		Q9BXY9	-0.27	-0.405	-0.755	1.04	0.45	0.17	0.095	0.31	0.74	0.445	0.54	0	0.66	0.47	1.555	0.745	0.56	1.325	0.18	0.1	0.95	0.07	0.29	-0.45	0.275	-0.25	-0.14	0	1	0.530137	3.12614	0.00445061
AA663472	Hs.647062	Replication factor C (activator 1) 2, 40kDa	RFC2	5982	NM_181471	NP_852136	7	7q11.23	ATP binding|DNA binding|DNA replication|DNA replication factor C complex|nucleoside-triphosphatase activity|nucleotide binding|nucleus	nucleus (probable).		0.545	-0.2	-0.95	0.56	0.22	0.27	1.2	0.565	0.15	0.7	0.555	0.075	1.58	1.575	1.36	0.415	-0.11	1.78	0.58	1.83	1.86	1.04	1	0.47	0.615	-0.115	0.63	0	1	0.606911	3.81816	0.000789168
H70047	Hs.497220	Regulator of G-protein signaling 13	RGS13	6003	BC036950	NP_658912	1	1q31.2	signal transducer activity|signal transduction		O14921	0.56	0.585	-0.145	1.69	1.325	1.155	0.915	1.105	1.27	1.45	1.225	0.87	1.16	1.715	2.655	1.63	1.42	2.285	0.96	0.59	1.25	1.32	1.33	0.61	0.75	0.325	0.56	0	1	0.578683	3.54779	0.00156579
H67666	Hs.445387	Ribosomal protein S6 kinase, 90kDa, polypeptide 3	RPS6KA3	6197	NM_004586	NP_004577	X	Xp22.2-p22.1	ATP binding|central nervous system development|protein amino acid phosphorylation|protein serine/threonine kinase activity|signal transduction|skeletal development|transferase activity		P51812	1.76	1.175	-0.105	1.195	1.165	1.97	2.48	2.32	1.24	2.24	1.25	1.57	3.06	2.925	1.565	1.395	1.31	3.145	2.51	3.17	1.31	2.61	2.31	1.62	1.835	1.31	2.34	0	1	0.492649	2.83058	0.0090363
T61351	Hs.401842	Ribosomal L1 domain containing 1	RSL1D1	26156	NM_015659	NP_056474	16	16p13.13	nucleus|protein biosynthesis|ribosome|structural constituent of ribosome	nucleus, nucleolus.		-0.89	-1.085	-0.39	-0.095	-0.18	-0.435	-1.675	-0.345	-0.235	-0.53	-0.135	-0.675	-0.18	-0.085	0.205	-0.01	-0.02	0.475	0.61	-0.44	0.42	-0.78	-0.37	-0.96	-0.65	-0.95	-0.84	0	1	0.556105	3.34555	0.00259538
AA086471	Hs.416073	S100 calcium binding protein A8	S100A8	6279	BG739729	NP_002955	1	1q21	calcium ion binding|extracellular space|inflammatory response		P05109	0.4	0.39	-0.49	2.8	1.58	1.435	0.59	1.35	1.52	1.605	1.155	1.52	0.78	1.095	3.275	0.91	0.62	2.22	1.89		1.51	0.605	0.99	-0.95	0.51	0.27	0.705	1	1	0.507572	2.94549	0.00688037
AA634158	Hs.232618	Secretogranin III	SCG3	29106	NM_013243	NP_037375	15	15q21			Q8WXD2	-0.855	-1.51	-1.47	0.105	-0.085	-0.495	-0.8	-0.505	-0.55	-0.43	-0.19	-0.445	-0.93	-0.48	1.03	-0.81	-0.03	0.155	-0.23	-0.52	-0.32	-0.62	-0.11	-1	-0.54	-0.91	-0.7	0	1	0.545475	3.25413	0.00325327
T63761	Hs.523732	Secretoglobin, family 1A, member 1 (uteroglobin)	SCGB1A1	7356	BI819219	NP_003348	11	11q12.3-q13.1	cytokine activity|embryo implantation|organogenesis|phospholipase A2 inhibitor activity|signal transduction|steroid binding	secreted.	P11684	0.07	0.43	-0.905	1.91	0.135	0.155	0.02	1.06	1.085	1.185	0.08	0.635	0.15	0.705	2.195	1.075	0.075	2.255			2.12	0.215	0.52	-0.1	0.295	-0.215	0.05	2	1	0.500134	2.88779	0.00789336
AA700443	Hs.156967	Sema domain, transmembrane domain (TM), and cytoplasmic domain, (semaphorin) 6A	SEMA6A	57556	BC032619	NP_065847	5	5q23.1	apoptosis|axon|axon guidance|cell differentiation|cell surface receptor linked signal transduction|cytoskeleton organization and biogenesis|development|integral to membrane|membrane|neurogenesis|protein binding|receptor activity	membrane; single-pass type i membrane protein.	Q9H2E6	0.595	1.29	1.05		0.995	1.295	1.795		0.36	1.32	0.75	1.67	4.26	1.93	0.96	2.08		4.04	1.7	3.46	1.67	2.32		1.48	1.08	1.37	2.18	4	1	0.510268	2.96662	0.00654146
AA487193	Hs.658169	Secreted frizzled-related protein 4	SFRP4	6424	AF026692	NP_003005	7	7p14.1	Wnt receptor signaling pathway|cell differentiation|membrane|transmembrane receptor activity			0.49	0.2	0.44	2.13	0.74	1.335	0.91	1.36	1.47	1.48	1.58	1.035	0.96	1.37	2.96	1.61	1.51		1.86	1.28		1.64	1.27	0.41	0.795	0.26	0.425	2	1	0.576175	3.52476	0.00165913
AI821311	Hs.535295	Surfactant, pulmonary-associated protein A2B	SFTPA2B	6436	NM_006926	NP_008857	10	10q22.3	cytoplasm|phosphate transport|regulation of liquid surface tension|respiratory gaseous exchange|sugar binding			0.085	0.195	-0.42	1.535	0.845	0.81	0.59	1.205	1.25	0.85	1.02	1.165		1.135	2.18	1.28	1.15	1.99	3.14	2.06	1.53	0.92		0.72	0.67	-0.115	0.59	2	1	0.60895	3.83853	0.000749186
AI821374	Hs.535295	Surfactant, pulmonary-associated protein A2B	SFTPA2B	6436	NM_006926	NP_008857	10	10q22.3	cytoplasm|phosphate transport|regulation of liquid surface tension|respiratory gaseous exchange|sugar binding			-0.24	-0.08	-0.37	0.79	0.89	0.885	0.39	0.9	0.585	0.775	0.885	0.16	0.85	1.36	2.365	1.03	1.075	1.775			1.1		0.85	-0.08	0.49	-0.25	0.38	3	1	0.606558	3.81464	0.000796282
AI821350	Hs.523084	Surfactant, pulmonary-associated protein A2B	SFTPA2B	6436	NM_001093770	NP_008857	10	10q22.3	cytoplasm|phosphate transport|regulation of liquid surface tension|respiratory gaseous exchange|sugar binding		P07714	0.295	0.425	0.07	1.845	0.935	1	0.695	1.395	1.61	1.23	1.435	1.065	0.98	1.495	2.49	1.555	0.99	2.475	1.01	1.1	0.81	1.285	0.96	0.35	0.74	0.105	0.47	0	1	0.601489	3.76457	0.000904615
T64453	Hs.512690	Surfactant, pulmonary-associated protein B	SFTPB	6439	NM_198843	NP_942140	2	2p12-p11.2	extracellular space|lipid metabolism|lysosome|organogenesis|regulation of liquid surface tension|respiratory gaseous exchange|sphingolipid metabolism	secreted, extracellular space.	P07988	0.09	-0.12	-0.05	0.475	0.07	0.685	0.925	0.73	0.49	0.62	0.625	-0.025	0.92	1.365	1.03	0.86	1.165	2.08	1.2	2.3	1.2	0.635	0.47	0.12	0.36	0.225	0.45	0	1	0.609898	3.84803	0.00073122
AI821343	Hs.512690	Surfactant, pulmonary-associated protein B	SFTPB	6439	NM_198843	NP_942140	2	2p12-p11.2	extracellular space|lipid metabolism|lysosome|organogenesis|regulation of liquid surface tension|respiratory gaseous exchange|sphingolipid metabolism	secreted, extracellular space.	P07988	0.02	0.21	-0.54	1.26	1.125	0.745	0.875	1.08	0.79	0.59	1.025	0.77	0.56	1.42	2.415	1.08	0.71	2.23			1.25	1.01	0.57	0.47	0.355	-0.205	0.38	2	1	0.597535	3.72601	0.000997802
AI732297	Hs.512690	Surfactant, pulmonary-associated protein B	SFTPB	6439	NM_198843	NP_942140	2	2p12-p11.2	extracellular space|lipid metabolism|lysosome|organogenesis|regulation of liquid surface tension|respiratory gaseous exchange|sphingolipid metabolism	secreted, extracellular space.	P07988	0.7	0.64	-0.01	1.995	1.405	1.34	1.435	1.35	1.01	1.355	1.355	0.88		1.71	3.11	1.145	1.12	1.755	2.9		1.18	1.48	1.46	0.22	0.79	0.42	1.31	2	1	0.559893	3.37869	0.0023903
AI821345	Hs.512690	Surfactant, pulmonary-associated protein B	SFTPB	6439	NM_198843	NP_942140	2	2p12-p11.2	extracellular space|lipid metabolism|lysosome|organogenesis|regulation of liquid surface tension|respiratory gaseous exchange|sphingolipid metabolism	secreted, extracellular space.	P07988	0.1	0	-0.02	1.805	1.115	1.025	0.875	1.21	1.58	0.98	1.28	0.92	1.12	1.17	2.78	1.175	1.325	2.06	1.36	0.79	1.08	0.91	0.88	0.41	0.55	0.235	0.5	0	1	0.559607	3.37618	0.00240526
AI732255	Hs.253495	Surfactant, pulmonary-associated protein D	SFTPD	6441	BC022318	NP_003010	10	10q22.2-q23.1	alveolus development|alveolus development|antimicrobial humoral response (sensu Vertebrata)|bacterial binding|bacterial binding|cytoplasm|endocytic vesicle|endocytic vesicle|extracellular region|extracellular region|innate immune response|innate immune response|lysosome|lysosome|macrophage chemotaxis|macrophage chemotaxis|negative regulation of T cell proliferation|negative regulation of T cell p…	secreted, extracellular space.	P35247	0.24	0.4	-0.35	1.71	1.235	1.11	0.835		1.845	1.015	1.565	1.255		1.265	2.73	1.45	1.305	1.875	1.8	3.23	0.92	0.48		0.59	-0.07	0.32	1.26	3	1	0.60046	3.75449	0.000928112
AA053586	Hs.283844	Sideroflexin 3	SFXN3	81855	AK091504	NP_112233	10	10q24.31	cation transport|cation transporter activity|membrane		Q9BWM7	0.49	0.66	-0.265	2.295	1.46	1.115	1.085	1.53	1.31	1.355	1.35	1.215		1.28	2.965	1.26	1.37	2.295	1.11		1.28	1.6	1.4	0.15	0.39	0.06	0.495	2	1	0.590209	3.65568	0.00119261
AA620477	Hs.75069	Serine hydroxymethyltransferase 2 (mitochondrial)	SHMT2	6472	AK055053	NP_005403	12	12q12-q14	L-serine metabolism|glycine hydroxymethyltransferase activity|glycine metabolism|mitochondrion|one-carbon compound metabolism|transferase activity	mitochondrion.	P34897	-1.355	-1.835	-2.105	-0.915	-0.94	-1.345	-1.435	-1.085	-1.01	-1.09	-1.015	-1.145	-0.47	-1.325	-0.35	-1.035	-0.63	-0.365	-0.16	-0.75	-0.28	-1.14	-0.98	-1.6	-0.605	-1.34	-1.12	0	1	0.526857	3.09933	0.00475024
AA599108	Hs.663208	Solute carrier family 26, member 6	SLC26A6	65010	AF150415	NP_602298	19	3p21.3	G-protein coupled receptor activity|calcium ion binding|cell adhesion|homophilic cell adhesion|integral to membrane|membrane|neuropeptide signaling pathway|structural molecule activity|sulfate porter activity|sulfate transport			0.295	0.035	-0.425	1.55	1.025	0.56	0.915	0.05	1.085	0.795	0.915	0.635	0.89	1.125	2.47	0.55	1.065	1.02	1.02	1.19	0.9	0.88	0.8	-0.02	0.79	0.235	0.575	0	1	0.49152	2.82201	0.0092203
W31919	Hs.532270	Solute carrier family 30 (zinc transporter), member 8	SLC30A8	169026	AL713790	NP_776250	8	8q24.11	cation transport|cation transporter activity|membrane		Q8IWU4	0.74	0.675	-0.07	2.12	0.83	1.36	1.335	1.585	1.75	1.73	1.61	1.255	1.4	1.74	2.905	1.62	1.645		1.39	1.19		1.865	1.86	0.92	1.17	0.745	0.975	2	1	0.525416	3.08761	0.00488725
AI205344	Hs.160550	Solute carrier family 43, member 2	SLC43A2	124935	AB120364	NP_689559	17	17p13.3	integral to membrane		Q8N370	0.58	0.62	-0.215	2.015	1.07	1.13	0.74	1.51	1.605	1.655	0.97	1.64	2.08	1.13	1.665	0.775	1.57		1.67			1.24	1.82	0.9	0.595	0.855	1.095	3	1	0.528522	3.11291	0.0045961
AA680306	Hs.546299	Small nuclear RNA activating complex, polypeptide 3, 50kDa	SNAPC3	6619	NM_001039697	NP_003075	9	9p22.3	DNA binding|nucleus|regulation of transcription, DNA-dependent|snRNA transcription|transcription|transcription from RNA polymerase II promoter|transcription from RNA polymerase III promoter	nucleus.	Q92966	0.435	-0.38	0.27	-0.015	0.43	-0.03	0.775	0.08	-0.14	0.215	-0.165	-0.055	0.56	1.45	0.91	0.57	0.24	1.335	0.38	0.89	1.06	1.2	0.84	-0.05	0.505	0.39	0.525	0	1	0.537338	3.18567	0.00384868
AA169475	Hs.30174	Small nuclear RNA activating complex, polypeptide 5, 19kDa	SNAPC5	10302	AK024763	NP_006040	15	15q22.31	nucleus|regulation of transcription, DNA-dependent|transcription|transcription factor activity|transcription from RNA polymerase II promoter|transcription initiation from RNA polymerase III promoter	nucleus.	O75971	0.06	-0.075	-0.035	1.645	1.305	0.47	-0.085	0.675	0.585	0.845	0.545	0.265	0.49	0.835	1.685	1.07	1.035	1.475	1.2	1.39	2.09	0.48	0.53	-0.08	0.295	0.12	-0.03	0	1	0.503041	2.91023	0.00748352
AA629796	Hs.260750	Sorting nexin 12	SNX12	29934	AK025781	NP_037478	X	Xq13.1	intracellular signaling cascade|protein transport		Q9UMY4	-0.28	-0.245	-0.015	0.455	-0.27	0.095	0.25	0.16	-0.115	-0.095	0.16	-0.305	0.12	0.72	0.98	0.175	-0.09	1.24	0.44	0.75	0.33	0.555	-0.18	-0.9	-0.175	-0.395	-0.03	0	1	0.626423	4.0182	0.000472816
T61649	Hs.487046	Superoxide dismutase 2, mitochondrial	SOD2	6648	AK097395	NP_000627	6	6q25.3	age-dependent response to reactive oxygen species|age-dependent response to reactive oxygen species|cellular defense response (sensu Vertebrata)|cellular defense response (sensu Vertebrata)|manganese ion binding|manganese superoxide dismutase activity|metal ion binding|mitochondrion|oxidoreductase activity|regulation of transcription from RNA polymerase II promoter|regulation of transcription fro…	mitochondrion matrix.	P04179	-0.785	-0.715	-0.41	0.4	0.155	-0.245	-0.635	0.115	0.135	-0.05	0.135	-0.1	0.29	-0.235	1.235	1.1	0.475	1.315	2.07	0.23	1.29	-0.74	-0.61	-0.21	-0.4	-0.62	-0.655	0	1	0.510943	2.97193	0.00645877
N54053	Hs.444488	Secreted phosphoprotein 2, 24kDa	SPP2	6694	NM_006944	NP_008875	2	2q37-qter	bone remodeling|endopeptidase inhibitor activity|extracellular space|skeletal development	secreted.	Q13103	0.105	0.33	0.18	-0.29	-0.05	0.95	1.07		1.78	0.96	1.76	0.19		1.63	0.85		0.85	2.16	1.95	2.5	1.87	1.065	1.09	-0.44	-0.3	-0.065	1.035	3	1	0.597182	3.72258	0.00100652
AA680218	Hs.254414	Serine-arginine repressor protein (35 kDa)	SRrp35	135295	NM_080743	NP_542781	6	6q15	RNA binding|RNA binding|RS domain binding|assembly of spliceosomal tri-snRNP|cytoplasm|cytoplasmic transport|mRNA-nucleus export|negative regulation of nuclear mRNA splicing, via spliceosome|nuclear mRNA 5'-splice site recognition|nuclear mRNA splicing, via spliceosome|nucleoplasm|nucleotide binding|regulation of alternative nuclear mRNA splicing, via spliceosome|unfolded protein binding		Q8WW25	0.865	0.96	0.18	2.695	1.415	1.525	1.39	1.69	2.265	2.485	1.725	1.65	1.18	1.425	3.025	1.165	1.135	2.405	1.83	2.93	1.39	2.105	2.29	1.06	1.3	1.24	1	0	1	0.520228	3.04574	0.00540837
AA707473	Hs.22587	Synovial sarcoma, X breakpoint 2 interacting protein	SSX2IP	117178	AB023140	NP_054740	1	1p22.3	cell adhesion|nucleus|protein binding	cell junction, adherens junction (by similarity). nucleus. note=not found at cell-matrix ajs (by similarity).	Q9UIX0	-0.295	-0.98	-1.095	-0.13	-0.08	0.09	-0.695	-0.53	0.25	-0.38	0.62	-0.25	1.12	-0.12	1.185	0.24	0.705	1.91	0.19	0.66	1.72	-0.395	1.39	-0.39	0.35	0.415	0.585	0	1	0.582373	3.58198	0.00143664
AA644314	Hs.368131	Suppression of tumorigenicity 7	ST7	7982	BC075855	NP_068708	7	7q31.1-q31.3			Q9NRC1	0.21	-0.15	-0.43	0.49	0.65	0.22	0.385	0.35	0.67	0.46	0.58	0.1	1.04	0.71	1.105	0.315	0.565	1.32	0.1	0.72	1.62	0.645	0.91	0.03	0.6	0.25	0.53	0	1	0.529443	3.12044	0.00451269
T51350	Hs.525198	SCL/TAL1 interrupting locus	STIL	6491	M74558	NP_003026	1	1q32|1p32	cell proliferation		Q15468	-0.255	-0.27	-1.18	1.575	0.87	0.425	0.005	0.145	0.79	0.475	0.35	0.595	0.19	0.53	1.525	0.68	0.325	1.655	0.34		1.33	0.1	0.05	-0.77	-0.095	-0.15	-0.39	1	1	0.518629	3.03292	0.00557822
AA676370	Hs.307913	Syntaxin 16	STX16	8675	NM_001001433	NP_003754	20	20q13.32	Golgi apparatus|Golgi stack|integral to membrane|intra-Golgi transport|intracellular protein transport|membrane|microsome|protein transporter activity|t-SNARE activity	isoform c: cytoplasm.	O14662	-1.54	-1.335	-1.36	-0.915	-0.98	-1.405	-0.945	-0.995	-1.13	-0.86	-1.08	-1.1		-0.6	-0.745	-1.48	-1.42	-0.71	-0.98	0.32		-0.635	-0.94	-1.53	-1.205	-1.32	-1.06	2	1	0.488663	2.80045	0.00969959
T92872	Hs.371720	Spleen tyrosine kinase	SYK	6850	BX647192	NP_003168	9	9q22	ATP binding|cell proliferation|integrin binding|integrin-mediated signaling pathway|intracellular signaling cascade|leukocyte adhesion|neutrophil chemotaxis|organogenesis|protein amino acid phosphorylation|protein complex assembly|protein-tyrosine kinase activity|transferase activity		P43405	0.075	-0.29	-0.515	0.88	0.765	0.225	0.14	0.045	0.72	0.42	0.57	0.45	0.83	1.1	1.895	1.04	1.105	1.69	1.31	0.59	1.43	0.205	0.75	-0.2	0.275	-0.035	0.21	0	1	0.680953	4.64924	9.249e-05
N24163	Hs.686384	Taste receptor, type 2, member 49	TAS2R49	259295	NM_176889	NP_795370	12	12p13.2	G-protein coupled receptor activity|G-protein coupled receptor protein signaling pathway|integral to membrane|perception of taste|receptor activity|sensory perception|signal transduction	membrane; multi-pass membrane protein.		0.74	0.665	-0.265	0.62	0.29	0.33	1.21	1.055	0.49	0.72	0.465	0.605	1.34	1.855	0.905	0.865	0.61	1.95	1.22	1.71	2.19	1.56	1.78	1	0.91	0.26	0.835	0	1	0.517535	3.02418	0.00569694
AA953301	Hs.644653	Transcription factor 4	TCF4	6925	NM_001083962	NP_003190	18	18q21.1	DNA binding|RNA polymerase II transcription factor activity|nucleus|regulation of transcription from RNA polymerase II promoter|transcription	nucleus (probable).		0.865	0.54	0.47	1.345	0.845	1.1	1.15	1.15	0.76	1.22	1.205	1.115	1.16	0.95	1.845	0.7	0.835	1.545	2.04	3.01	1.1	1.475	1.5	0.72	1.355	0.88	1.36	0	1	0.495663	2.85351	0.00856045
AA565660	Hs.494622	Transforming growth factor, beta receptor I (activin A receptor type II-like kinase, 53kDa)	TGFBR1	7046	NM_004612	NP_004603	9	9q22	ATP binding|integral to plasma membrane|membrane|protein amino acid phosphorylation|protein-tyrosine kinase activity|receptor activity|signal transduction|transferase activity|transforming growth factor beta receptor activity|transforming growth factor beta receptor complex assembly|transmembrane receptor protein serine/threonine kinase signaling pathway|type I transforming growth factor beta rec…	membrane; single-pass type i membrane protein.	P36897	0.68	0.79	-0.115	1.615	1.22	1.28	1.415	1.515	1.07	1.47	1.52	1.14	1.62	2.21	2.53	1.25	1.14	1.79	2.05	2.08	1.03	1.92	1.53	0.92	1.41	0.55	1.235	0	1	0.567457	3.4458	0.00202205
AA156324	Hs.517033	Transglutaminase 2 (C polypeptide, protein-glutamine-gamma-glutamyltransferase)	TGM2	7052	NM_004613	NP_945189	20	20q12	G-protein coupled receptor protein signaling pathway|GTP binding|acyltransferase activity|calcium ion binding|cytosol|extracellular matrix (sensu Metazoa)|membrane|peptide cross-linking|positive regulation of cell adhesion|protein-glutamine gamma-glutamyltransferase activity|transferase activity		P21980	1.18	0.685	0.02	1.7	0.71	1.265	1.695	1.51	1.16	1.67	1.16	1.37	1.84	1.845	2.075	1.35	1.26	2.19	1.45	2.75		2.09	1.86	0.98	1.81	1.04	1.515	1	1	0.563972	3.41473	0.00218512
AA282979	Hs.443081	THUMP domain containing 3	THUMPD3	25917	AK023263	NP_056268	3	3p25.3	molecular function unknown		Q9BV44	1.435	0.775	0.245	0.68	0.55	1.255	1.77	1.575	1.275	1.535	1.37	1.04	2.07	2.17	1.555	1.325	1.095	2.74	1.38	2.16	1.85	2.085	2.06	1.36	1.455	1.21	1.87	0	1	0.598688	3.73721	0.000969803
AA135406	Hs.71574	Tigger transposable element derived 5	TIGD5	84948	NM_032862	NP_116251	8	8q24.3	nucleic acid binding|nucleus		Q8N5A1	-0.135	0.125	-0.105	0.965	0.65	0.57	0.48	0.74	1.035	0.71	0.84	0.38	1.11	0.78	1.87	0.6	1	1.24	1.84	0.98	1.39	0.45	0.3	0.06	0.375	0.07	0.54	0	1	0.530285	3.12734	0.00443753
AA262203	Hs.654532	Toll-like receptor 1	TLR1	7096	NM_003263	NP_003254	4	4p14	activation of NF-kappaB-inducing kinase|detection of triacylated bacterial lipoprotein|inflammatory response|integral to membrane|integral to plasma membrane|macrophage activation|membrane|phagocytic vesicle|plasma membrane|positive regulation of interleukin-6 biosynthesis|positive regulation of tumor necrosis factor-alpha biosynthesis|signal transduction|transmembrane receptor activity|transmemb…	cell membrane; single-pass type i membrane protein (by similarity). cytoplasmic vesicle, phagosome membrane; single-pass type i membrane protein (by similarity).		1.19		1.195	1.755	0.33	0.86	1.36		0.93	1.17	0.94	1.55		1.03		3.58	1.81	3.03	2.8	2.61		2.26	1.8	1.27	1.41	0.86	1.965	5	1	0.51602	3.0121	0.00586499
AA027147	Hs.191616	Transmembrane protein 108	TMEM108	66000	AB051477	NP_076432	3	3q21			Q12873	0.01	-0.185	0.21	0.295	0.04	0.09	0.225	-0.095	0.825	0.08	0.98	0.38	1.03	-0.005	1.09	0.515	0.535	1.48	0.98	0.72	1.97	0.22	0.9	-0.22	0.5	0.43	0.69	0	1	0.550487	3.29694	0.00292725
N67295	Hs.154329	Transmembrane protein 16E	TMEM16E	203859	AL833271	NP_998764	11	11p14.3				0.845	-0.07	0.315	1.01	0.765	0.865	0.995	0.665	1	1.25	1.16	0.785	1.42	1.29	1.63	0.87	1.475	1.035	0.84	2.08	0.62	1.21	1.08	0.2	1.24	0.58	1.115	0	1	0.511838	2.97898	0.00635053
AA053033	Hs.161985	Transmembrane protease, serine 4	TMPRSS4	56649	NM_019894	NP_899070	11	11q23.3	chymotrypsin activity|integral to membrane|membrane|peptidase activity|proteolysis and peptidolysis|scavenger receptor activity|trypsin activity		Q9NRS4	0.88	0.905	0.29	2.315	0.61	1.135	1.135	1.56	1.57	1.5	1.55	1.065		1.36	2.64	1.85	1.49		1.71	1.97		1.375	1.56	1.2	1.04	0.895	0.92	3	1	0.548061	3.27616	0.00308139
N25621	Hs.34024	TRAF2 and NCK interacting kinase	TNIK	23043	BC150256	NP_055843	3	3q26.2-q26.31	ATP binding|JNK cascade|cellular component unknown|protein amino acid phosphorylation|protein kinase cascade|protein serine/threonine kinase activity|protein serine/threonine kinase activity|regulation of translation|response to stress|small GTPase regulator activity|transferase activity		Q9UKE5	0.47	0.88	-0.725	1.395	0.495	-0.095	1.14		1.3	0.75	1.29	0.815		1.32		2.34	0.99	3.02	3.17	1.55	3.01	-0.09		1.34	-0.165	0.915	-0.74	4	1	0.536178	3.17601	0.0039407
T55578	Hs.329327	Tankyrase, TRF1-interacting ankyrin-related ADP-ribose polymerase 2	TNKS2	80351	NM_025235	NP_079511	10	10q23.3	Golgi apparatus|NAD+ ADP-ribosyltransferase activity|chromosome, telomeric region|nucleus|protein amino acid ADP-ribosylation|telomerase-dependent telomere maintenance|transferase activity, transferring glycosyl groups	cytoplasm. golgi apparatus membrane; peripheral membrane protein. nucleus. note=associated with the golgi and with juxtanuclear slc2a4/glut4-vesicles. also found around the pericentriolar matrix of mitotic centromeres. during interphase, a small fraction of tnks2 is found in the nucleus, associated with trf1.	Q9H2K2	-0.94	-0.655	-1.06	0.565	0.23	-0.3	-0.71	-0.185	-0.035	0.105	0.35	-0.24	-0.13	-0.08	1.215	-0.35	0.04	0.52	-0.33	0.17	1.06	-0.545	0.16	-1.03	-0.335	-0.14	-0.62	0	1	0.493198	2.83474	0.00894811
AA857429	Hs.693681	Torsin A interacting protein 2	TOR1AIP2	163590	BC094724	NP_659471	1	1q25.2		endoplasmic reticulum lumen. nucleus membrane. note=mainly located in the lumen of the endoplasmic reticulum. also found associated with the nuclear envelope. the glu-303 del variant is lumenally-oriented in discrete large spheroid intracellular structures rather than in the endoplasmic reticulum.		0.38	0.675	0.27	1.71	0.38	0.845	0.88	1.415	1.11	1.03	1.325	0.99	1.04	1.22	2.47	0.69	0.75		2.26	0.58		1.19	1.27	0.47	0.63	0.285	0.44	2	1	0.515509	3.00804	0.00592255
AA206591	Hs.699198	Tropomyosin 3	TPM3	7170	NM_152263	NP_705935	1	1q21.2	actin binding|cytoskeleton|cytoskeleton|muscle development|muscle thin filament tropomyosin|regulation of muscle contraction			-2.37	-2.44	-1.9	-2.285	-1.65	-2.095	-2.145	-2.015	-2.065	-2.3	-2.22	-2.245	-1.92	-1.74	-1.81	-1.7	-1.74	-0.5	-1.31	-1.82		-1.98	-1.99	-2.1	-1.975	-1.96	-2.095	1	1	0.511803	2.97871	0.00635477
AA670107	Hs.74647	T cell receptor alpha locus	TRA@	6955	X73617		14	14q11.2	MHC protein binding|cellular defense response|integral to plasma membrane|peptide antigen binding|receptor activity		P01848	-1.78	-2.33	-2.39	-1.34	-1.29	-1.47	-2.035	-1.425	-1.05	-1.5	-1.235	-1.505	-1.36	-1.325	-0.555	-1.615	-1.365	-0.915	-1	-1.36	-0.89	-1.5	-1.48	-2	-1.58	-1.955	-1.625	0	1	0.615781	3.90765	0.000627827
AA055805	Hs.493275	Tripartite motif-containing 31	TRIM31	11074	BC045588	NP_438111	6	6p21.3	protein ubiquitination|ubiquitin ligase complex|ubiquitin-protein ligase activity|zinc ion binding		Q9BZY9	0.62	0.77	-0.265	1.115	0.915	0.56	0.88	0.785	0.82	1.02	1.185	0.325	0.55	0.995	1.25	1.055	0.51	1.79	1.36	1.35	1.47	0.675	0.32	0.67	0.535	0.135	0.495	0	1	0.513925	2.99548	0.00610414
AA609106	Hs.519514	Tripartite motif-containing 36	TRIM36	55521	NM_018700	NP_061170	5	5q22.3	protein ubiquitination|ubiquitin ligase complex|ubiquitin-protein ligase activity|zinc ion binding		Q9NQ86	1.74		0.85	1.595	0.975	1.11	1.555	1.27	1.97	1.92	2.26	1.145	1.16	0.845	2.5	0.98	1.345		2.55	2.52	1.28	2.15	1.86	1.19	1.165	1.195	1.66	2	1	0.504028	2.91788	0.00734855
AI359699	Hs.130031	Triple functional domain (PTPRF interacting)	TRIO	7204	NM_007118	NP_009049	5	5p15.1-p14	ATP binding|GTPase activator activity|guanyl-nucleotide exchange factor activity|protein amino acid phosphorylation|protein serine/threonine kinase activity|transferase activity|transmembrane receptor protein tyrosine phosphatase signaling pathway	cytoplasm (by similarity).	O75962	0.285	0.065	0.265	0.69	0.13	-0.07	0.6	0.905	0.81	0.18	0.465	0.15			0.3	0.04	0.455	2	1.24	1.03		-0.045	-0.03	-1.07	-0.255	0.08	-0.495	3	1	0.493947	2.84044	0.00882876
H94949	Hs.524399	Trophinin associated protein (tastin)	TROAP	10024	NM_005480	NP_005471	12	12q13.12	cell adhesion|cytoplasm|protein binding	cytoplasm.	Q12815	0.365	0.375	-0.27	-1.295	0.34	-0.83	0.295	0.13	0.095	0.245	0.75	-0.105		1.285	0.275	0.55	0.53	1.765		1.44		0.76	0.56	0.46	-0.04	-0.87	0.31	3	1	0.551004	3.3014	0.00289522
AA101088	Hs.533626	TRNA selenocysteine associated protein 1	TRSPAP1	54952	NM_017846	NP_060316	1	1p35.3	nucleic acid binding|nucleotide binding		Q9NX07	-0.065	-0.25	-0.035	-0.15	-0.36	-0.08	-0.415	-0.455	-0.31	-0.295	-0.42	-0.03	-0.15	0.17	0.515	0.455	-0.415	1.18		-0.1	1.23	-0.2	0.21	-0.07	-0.17	-0.065	-0.575	1	1	0.532647	3.14678	0.00423233
T60861	Hs.533626	TRNA selenocysteine associated protein 1	TRSPAP1	54952	NM_017846	NP_060316	1	1p35.3	nucleic acid binding|nucleotide binding		Q9NX07	-0.44	-0.41	-0.725	0.74	0.585	-0.225	-0.31	0.11	0.575	0.205	0.225	0.09	-0.02	-0.375	1.25	0.32	0.22	1.165	0.66		1.28	-0.32	-0.03	-0.29	-0.285	-0.41	-0.66	1	1	0.501493	2.89826	0.00769956
AA679192	Hs.387856	Tetratricopeptide repeat domain 28	TTC28	23331	XM_929318		22	22q12.1	binding		Q96AY4	0.78	0.345	0.915	0.995	0.645	0.44	1.22	0.43	0.41	0.64	0.58	0.52	0.54	0.915	1.265	1.15	0.635	2.02	1.64	1.91		1.645	0.67	0.6	0.66	0.795	0.82	1	1	0.555934	3.34406	0.00260497
AA663310	Hs.592338	Thymidylate synthetase	TYMS	7298	BQ056428	NP_001062	18	18p11.32	dTMP biosynthesis|deoxyribonucleoside monophosphate biosynthesis|methyltransferase activity|nucleobase, nucleoside, nucleotide and nucleic acid metabolism|nucleotide biosynthesis|thymidylate synthase activity|transferase activity			-2.65	-2.645	-3.48	-1.5	-1.805	-2.01	-2.795	-1.985	-1.945	-2.065	-1.735	-1.825	-1.08	-1.685	-1.59	-2.14	-1.905	-1.405	-1.37	-1.68	-0.46	-2.57	-1.72	-2.24	-1.985	-2.545	-1.93	0	1	0.495703	2.85382	0.00855428
AA487865	Hs.632738	U11/U12 snRNP 35K	U1SNRNPBP	11066	NM_180699	NP_851034	12	12q24.31	nucleic acid binding|nucleotide binding			-0.03	-0.21	-0.585	0.685	0.59	0.16	0.53	0.485	0.31	0.445	0.77	0.2	1.17	0.53	1.64	0.45	0.89	1.25	1.35	1.37	1.5	0.485	0.45	-0.24	0.075	0.22	0.37	0	1	0.651004	4.28814	0.000235717
AI791331	Hs.212774	Ubiquitin-activating enzyme E1-like 2	UBE1L2	55236	NM_018227	NP_060697	4	4q13.2	catalytic activity|ubiquitin activating enzyme activity|ubiquitin cycle		Q9H3T7	0.23	0.81	-0.365	2.145	0.66	1.36	0.925	1.235	1.08	1.065	1.425	0.94		1.11	3			2.26	1.47		1.98	1.43		0.24	0.525	-0.165	0.74	5	1	0.589408	3.64807	0.0012158
AI791538	Hs.654425	Uromodulin (uromucoid, Tamm-Horsfall glycoprotein)	UMOD	7369	AK091961	NP_003352	16	16p12.3	calcium ion binding|cellular defense response|extracellular space|extrinsic to membrane|negative regulation of cell proliferation	cell membrane; lipid-anchor, gpi-anchor. secreted. note=secreted after cleavage in the urine.		-0.38	0.245	-0.22	1.35	1.02	0.28	0.09	0.53	0.97	0.775	0.905	0.165		0.87	1.6	0.7		1.46			1.57	0.77	0.31	-0.33	0.135	-0.49	-0.435	4	1	0.495972	2.85587	0.00851293
AA626815	Hs.284286	Up-regulated gene 4	URG4	55665	AL832134	NP_060390	7	7p13			Q96EL2	0.96	0.615	0.255	1.19	0.875	1.185	1.635	1.015	1.155	1.585	0.975	1.17	0.95	1.565	2.025	1.235	1.09	1.935	1.19	2.48	1.37	1.875	1.42	1	1.41	1.08	1.32	0	1	0.534589	3.16283	0.00406973
AA953644	Hs.459366	Vacuolar protein sorting 33 homolog B (yeast)	VPS33B	26276	NM_018668	NP_061138	15	15q26.1	membrane|protein transport|vesicle docking during exocytosis|vesicle-mediated transport	late endosome membrane; peripheral membrane protein. lysosome membrane; peripheral membrane protein. note=cytoplasmic, peripheral membrane protein associated with late endosomes/lysosomes.	Q9H267	0.405	0.16	-0.15	0.905	0.825	0.575	0.355	0.48	1.25	0.94	1.075	0.7	0.96	0.495	1.12	0.46	0.685	1.415	0.35	0.57	1.56	0.22	1.19	0.14	0.55	0.56	0.705	0	1	0.500296	2.88903	0.00787012
AA773744	Hs.620490	WD repeat domain 33	WDR33	55339	NM_018383	NP_060853	2	2q14.3	cytoplasm|molecular function unknown|nucleus|phosphate transport|postreplication repair|spermatogenesis	nucleus.		-0.3	-0.215	-0.485	0.45	0.54	0.155	-0.29	-0.005	0.61	0.225	0.685	0.14	0.51	0.235	1.385	0.31	0.465	1.09	0.5	0.57	1.28	-0.025	0.49	-0.53	-0.005	-0.14	0.145	0	1	0.614216	3.89169	0.000653997
AA626150	Hs.116128	WAP four-disulfide core domain 8	WFDC8	90199	NM_181510	NP_852611	20	20q13.12	serine-type endopeptidase inhibitor activity		Q8IUA0	0.955	1.035	0.38	2.06	0.41	0.84	2.035	1.79	1.26	1.61	2.23	1.35		1.52		0.12		1.75	2.48	3.3	1.91	1.98		1.1	0.125		1.705	5	1	0.499283	2.88123	0.00801691
N53492	Hs.458973	Zinc finger homeobox 4	ZFHX4	79776	NM_024721	NP_078997	8	8q21.11	nucleus|regulation of transcription, DNA-dependent|transcription factor activity|zinc ion binding		Q86UP3	0.47	-0.16	0.15	0.36	0.265	0.33	1.04	0.695	-0.04	0.55	0.555	0.69	1.16	1.015	0.075	1.31	0.755	1.55	1.52	1.43	1.46	1.25	0.69	0.78	0.7	0.465	0.48	0	1	0.521105	3.05278	0.00531714
R44258	Hs.647962	Zic family member 1 (odd-paired homolog, Drosophila)	ZIC1	7545	NM_003412	NP_003403	3	3q24	behavior|brain development|cell differentiation|inner ear morphogenesis|neuron lineage restriction|nucleus|pattern specification|regulation of smoothened signaling pathway|transcription factor activity|zinc ion binding	nucleus.		-1.69	-0.82	-1.08	-1.015	-0.49	-1.635	-0.37	-1.065	-1.18	-0.97	-0.73	-1.39		-0.34	-1.02	-1.07		2.26	0.5			-0.95	-1.64	-1.5	-1.295	-1.505	-1.425	4	1	0.506765	2.93918	0.00698479
R16769	Hs.184080	Zinc finger protein 138	ZNF138	7697	AL834121	NP_006515	7	7q11.21-q11.23	nucleus|regulation of transcription, DNA-dependent|transcription|transcription factor activity|zinc ion binding	nucleus (potential).		0.365	-0.485	-0.53	-0.115	0.025	-0.14	0.345	0.315	-0.465	0.24	-0.415	0.03	1.02	1.31	0.19	0.255	0.005	0.885	0.99	0.03	1.65	0.305	0.77	0.34	-0.275	0.15	-0.015	0	1	0.538336	3.194	0.00377102
T40701	Hs.189826	Zinc finger protein 236	ZNF236	7776	NM_007345	NP_031371	18	18q22-q23	nucleus|regulation of transcription, DNA-dependent|transcription|transcription factor activity|zinc ion binding		Q9UL36	0.19	-0.235	-0.425	1.83	1.04	0.69	0.185	0.705	1.015	1.37	1.205	0.59	0.69	1.065	2.425	0.77	0.93	1.085	0.47	0.13	0.62	0.69	1.11	-0.38	0.42	-0.03	0.045	0	1	0.495722	2.85396	0.00855139
AA398284	Hs.524828	Zinc finger protein 664	ZNF664	144348	AL834266	NP_689650	12	12q24.31	biological process unknown|nucleic acid binding|nucleus|zinc ion binding		Q8N3J9	0.24	1.53	0.535	1.71	0.465	1.25	1.27	-0.93	-0.38	1.25	1.14	1.02	1.9	0.695	1.22	0.67		1.855	2.3	1.75	1.66			0.5	-0.8	0.15	1.16	3	1	0.545406	3.25354	0.00325799
AA147769	Hs.301431	Zinc finger protein 71	ZNF71	58491	NM_021216	NP_067039	19	19q13.4	nucleus|regulation of transcription, DNA-dependent|transcription|transcription factor activity|zinc ion binding		Q9NQZ8	0.42	0.3	-0.08	2.24	1.66	1.065	1.12	1	1.515	1.7	1.585	1.025	1.15	1.5	2.68	1.29	1.475	2.065	1.32	1.14	2.01	1.315	1.76	0.33	0.78	0.24	0.665	0	1	0.584985	3.60637	0.00135091
AI193221	Hs.660487	Zinc finger protein 720	ZNF720	124411	BC018134	NP_001004300	16	16p11.2	nucleic acid binding|nucleus|regulation of transcription, DNA-dependent			0.775	0.63	0.475	1.86	0.72	1.28	1.275	1.71	1.22	1.14	1.59	0.895	1.69	0.66	1.79	1.54		2.09	1.89	1.98	1.75	1.79	1.33	0.83	1.07	0.915	1.25	1	1	0.541302	3.21886	0.00354798
AA021202	Hs.513509	Zinc finger protein 785	ZNF785	146540	BC040642	NP_689671	16	16p11.2	DNA binding|nucleus|regulation of transcription, DNA-dependent|zinc ion binding		Q96MN0	1.94	1.36	0.26	1.23	1.22	1.535	2.84	2.195	0.74	1.87	1.28	1.08	3.74	2.805	1.57	1.905	0.97	6.65		4.35	5.12	2.14	2.17	1.5	1.905	0.95	2.23	1	1	0.554936	3.33538	0.00266165
AA173666	Hs.114246	Zinc finger protein 81	ZNF81	347344	NM_007137	NP_009068	X	Xp11.23	nucleus|regulation of transcription, DNA-dependent|transcription|transcription factor activity|zinc ion binding	nucleus (probable).	P51508	0.845	0.41	0.54	0.79	0.46	0.84	0.935	1.155	0.99	1.4	1.205	0.59	0.7	0.8	1.65	0.86	0.79		2.7	3.29		1.22	1.13	0.42	0.83	0.62	0.95	2	1	0.503169	2.91122	0.00746589
AA772826	Hs.476280	Zyg-11 homolog B (C. elegans)	ZYG11B	79699	NM_024646	NP_078922	1	1p32.3	binding		Q9C0D3	0.7	1.425	0.7	3.7	1.745	1.945	1.455	2.43	3.095	2.47	2.07	2.28		1.5	4.685	2.16	1.69	4.17	3.04	3.03	2.58	2.035	3.09	1.8	1.51	1.365	1.69	1	1	0.596181	3.7129	0.00103158
AA454969	Hs.529272	Membrane-associated ring finger (C3HC4) 7	39514	64844	AK124225	NP_073737	2	2q24.2	integral to membrane|nucleus|protein ubiquitination|ubiquitin ligase complex|ubiquitin-protein ligase activity|zinc ion binding		Q9H992	-2.32	-2.185	-0.93	-3.25	-2.04	-2.665	-3.995	-2.76	-2.8	-3.385	-2.81	-3.17	-2.85	-3.3	-3.565	-1.42	-1.995	-5.09	-2.8	-4.33		-3.295	-3.57	-2.57	-3.005	-2.3	-2.935	1	1	-0.547862	-3.27446	0.00309431
AA868745	Hs.496666	Septin 6	06.Sep	23157	NM_145799	NP_665801	X	Xq24	GTP binding|cell cycle|cellular component unknown|cytokinesis|protein binding		Q14141	-0.765	-0.46	-0.69	-1.565	0.03	-1.13	-1.085	-2.09	-0.47	-1.335	-1.16	-0.79	-1.75	-1.68	-1.895	-1.255	-1.44	-1.37	-2.24	-1.64		-1.745	-1.47	-1.46	-0.91	-0.765	-1.37	1	1	-0.490621	-2.81522	0.00936888
W89005	Hs.368243	ATP-binding cassette, sub-family C (CFTR/MRP), member 2	ABCC2	1244	U49248	NP_000383	10	10q24	ATP binding|ATPase activity|ATPase activity, coupled to transmembrane movement of substances|integral to plasma membrane|nucleotide binding|organic anion transporter activity|transport	membrane; multi-pass membrane protein.	Q92887	-0.84	-0.72	-1.41	-0.64	-1.175	-0.965	-1.04	-0.65	-0.775	-1.08	-0.625	-1.35	-1.43	-2.36	-1.23	-1.97	-1.025	-4.625	-0.15	-0.3	-2.34	-1.575	-2.85	-1.63	-1.06	-0.655	-0.735	0	1	-0.497527	-2.86776	0.00827691
AI969914	Hs.654958	ATP-binding cassette, sub-family F (GCN20), member 2	ABCF2	10061	NM_007189	NP_009120	7	7q36	ATP binding|ATP binding|ATP-binding cassette (ABC) transporter complex|ATPase activity|mitochondrial membrane|nucleotide binding|transport|transporter activity			-1.445	-0.68	-0.665	-0.735	-0.89	-0.995	-1.055	-0.905	-0.875	-0.87	-1.52	-0.505	0.11	-1.01	-1.53	-0.87	-0.19	-1.85	-0.99	-0.89	-1.65	-0.73	-0.81	-0.33	0.185	-0.875	-0.27	0	1	-0.491299	-2.82035	0.0092565
AI990510	Hs.480218	ATP-binding cassette, sub-family G (WHITE), member 2	ABCG2	9429	NM_004827	NP_004818	4	4q22	ATP binding|ATPase activity|integral to membrane|membrane|nucleotide binding|response to drug|transport|xenobiotic-transporting ATPase activity		Q9UNQ0	-1.285	-0.57	-1.455	-1.225	-1.94	-1.54	-1.095	-1.295	-1.425	-1.41	-2.185	-1.825	-1.94	-1.755	-1.72	-1.855	-1.37	-3.965	-2.57	-0.91		-1.905	-1.88	-2.12	-1.785	-2.165	-1.815	1	1	-0.552562	-3.31482	0.00280065
AI871665	Hs.232375	Acetyl-Coenzyme A acetyltransferase 1 (acetoacetyl Coenzyme A thiolase)	ACAT1	38	NM_000019	NP_000010	11	11q22.3-q23.1	acetyl-CoA C-acetyltransferase activity|acyltransferase activity|mitochondrion|transferase activity	mitochondrion.	P24752	-1.355	-0.255	0.48	-1.705	-1.285	-1.605	-2.875	-2.4	-2.285	-2.145	-2.33	-1.975	-3.04	-2.24	-2.52	-1.055	-1.855	-2.635		-3.24	-4.23	-1.86	-2.76	-1.99	-1.49	-0.985	-2.865	1	1	-0.495778	-2.85439	0.00854278
H99699	Hs.643610	Aconitase 2, mitochondrial	ACO2	50	CR595461	NP_001089	22	22q11.2-q13.31|22q13.2-q13.31	aconitate hydratase activity|aconitate hydratase activity|citrate metabolism|generation of precursor metabolites and energy|iron ion binding|lyase activity|metabolism|mitochondrion|mitochondrion|tricarboxylic acid cycle	mitochondrion (by similarity).		-0.13	0.62	1.17	-1.205	-0.165	-0.63	-1.465	-1.27	-0.915	-0.73	-1.07	-0.455	-0.81	-1.085	-1.71	-0.145	0.25	-0.92	-1.44	-1.36	-0.34	-0.505	-1.03	-0.19	-0.19	0.505	-0.51	0	1	-0.508015	-2.94895	0.00682373
AA046424	Hs.49433	Acyl-CoA thioesterase 4	ACOT4	122970	AK055797	NP_689544	14	14q24.3	hydrolase activity|lipid metabolism|palmitoyl-CoA hydrolase activity|peroxisome|serine esterase activity	peroxisome (potential).	Q8N9L9	-0.135	0.65	0.365	-0.405	0.12	-0.12	0.015	0.18	-0.595	-0.015	-0.935	0.065		-0.16	-0.815	0.08	0.095	-0.96	0.74	0.21		-0.825	-0.48	0.07	0.545	0.25	-0.57	2	1	-0.547004	-3.26714	0.00315068
R12473	Hs.656586	Adenosine kinase	ADK	132	NM_001123	NP_006712	10	10q22|10q11-q24	adenosine kinase activity|kinase activity|magnesium ion binding|purine ribonucleoside salvage|ribonucleoside monophosphate biosynthesis|transferase activity			-1.81	-1.7	-0.745	-1.66	-0.93	-1.7	-2.065	-2.01	-1.385	-1.795	-2.245	-1.79	-2.22	-2.39	-1.945	-1.195	-1.695	-3.3	-2.09	-1.69	-3.09	-1.955	-2.24	-2.17	-1.76	-1.93	-2.065	0	1	-0.515535	-3.00825	0.00591957
AA455931	Hs.75527	Adenylosuccinate lyase	ADSL	158	CR599886	NP_000017	22	22q13.1|22q13.2	adenylosuccinate lyase activity|lyase activity|purine ribonucleotide biosynthesis		P30566	-2.565	-2.34	-1.66	-2.645	-2.195	-2.375	-3.61	-2.44	-2.465	-2.815	-2.585	-2.56	-3.19	-3.335	-3.275	-2.125	-2.165	-3.385	-3.2	-3.01	-3.05	-3.135	-3.31	-2.76	-2.97	-2.325	-2.9	0	1	-0.495848	-2.85492	0.00853194
T66829	Hs.483793	Actin filament associated protein 1-like 1	AFAP1L1	134265	NM_152406	NP_689619	5	5q33.1			Q8TED9	-0.74	-0.355	-0.355	-0.73	-0.35	-1.65	-0.98	-1.175	-1.485	-1.745	-1.085	-1.535	-1.53	-1.605	-3.895	-1.39	-0.845	-2.005	-2.29	-1.93	-2.5	-2.455	-2.41	-0.76	-1.84	-0.85	-2.095	0	1	-0.558857	-3.3696	0.00244494
N51521	Hs.207776	Aspartylglucosaminidase	AGA	175	NM_000027	NP_000018	4	4q32-q33	N4-(beta-N-acetylglucosaminyl)-L-asparaginase activity|hydrolase activity|lysosome|protein deglycosylation	lysosome.	P20933	-1.06	-1.295	-0.46	-1.005	-1.38	-1.615	-1.83	-1.335	-1.145	-2.005	-2.18	-1.215		-1.81	-0.875	-1.465		-4.99	-0.8	-1.25	-3.15	-1.7	-1.33	-0.6	-1.435	-0.785	-1.5	2	1	-0.492729	-2.83118	0.00902352
AA938623	Hs.320151	1-acylglycerol-3-phosphate O-acyltransferase 2 (lysophosphatidic acid acyltransferase, beta)	AGPAT2	10555	NM_006412	NP_006403	9	9q34.3	1-acylglycerol-3-phosphate O-acyltransferase activity|integral to membrane|membrane|metabolism|phosphatidic acid biosynthesis|phospholipid biosynthesis|transferase activity	membrane; multi-pass membrane protein (potential).	O15120	0.475	1.16	0.96	0.93	0.49	0.865	0.475	0.575	0.96	1.205	0.55	0.635	0.44	0.075	0.145	0.605	1.15	0.195	-0.35	0.43		0.15	0.21	1.05	0.71	1.335	0.52	1	1	-0.585348	-3.60977	0.00133935
AA621348	Hs.507769	Asparagine-linked glycosylation 5 homolog (S. cerevisiae, dolichyl-phosphate beta-glucosyltransferase)	ALG5	29880	AK097252	NP_037470	13	13q13.3	Golgi apparatus|dolichyl-phosphate beta-glucosyltransferase activity|endoplasmic reticulum|integral to membrane|oligosaccharyl transferase activity|protein amino acid glycosylation|transferase activity|transferase activity, transferring glycosyl groups	endoplasmic reticulum membrane; single-pass type ii membrane protein (by similarity).	Q9Y673	-2.205	-1.64	-0.78	-3.11	-1.9	-2.16	-3.62	-3	-2.915	-2.895	-2.83	-3.23	-3.66	-2.865	-3.165	-2.185	-3.035	-4.1	-4.3	-3.95	-3.81	-3.225	-3.39	-2.63	-2.995	-2.125	-3.255	0	1	-0.567377	-3.44508	0.00202568
AI001937	Hs.591474	Angiopoietin-like 1	ANGPTL1	9068	NM_004673	NP_004664	1	1q25.2	receptor binding	secreted.		1.445	2.73	1.94	1.4	0.505	1.27	1.5	1.46	1.51	0.82		1.255		0.755	0.97	0.87	1.33		1.6	0.8		1.33		1.46	1.29	1.1	0.73	5	1	-0.502253	-2.90413	0.00759285
AA968829	Hs.653135	Ankyrin repeat and KH domain containing 1	ANKHD1	54882	NM_020690	NP_078944	5	5q31.3	nucleic acid binding			-2.225	-1.585	-0.815	-2.56	-1.405	-2.32	-3.42	-2.82	-2.27	-2.9	-2.615	-1.935	-3.06	-2.775	-3.31	-1.86	-2.1	-3.055	-3.57	-4.3	-3.77	-2.63	-2.75	-1.97	-2.43	-1.61	-2.7	0	1	-0.516257	-3.01399	0.00583842
R36150	Hs.530291	Annexin A11	ANXA11	311	NM_145869	NP_665876	10	10q23	calcium ion binding|calcium-dependent phospholipid binding|cytoplasm|immune response|nuclear membrane|nucleoplasm|protein binding	cytoplasm (by similarity). nucleus (by similarity). melanosome. note=found throughout the nucleoplasm at interphase and at the mitotic phase is concentrated at the loop- like structure around the mitotic apparatus (by similarity). identified by mass spectrometry in melanosome fractions from stage i to stage iv.	P50995	-0.28	0.475	0.93	-0.18	-0.03	0.045	0.67	0.22	-0.375	-1.63	0.28	-0.7		-0.07	-0.13	0.54		-3.68	0.75			0.36	-0.35	0.07	0.15	0.21	-1.87	4	1	-0.5419	-3.22389	0.00350442
AA872916	Hs.54505	Aquaporin 6, kidney specific	AQP6	363	NM_001652	NP_445738	12	12q13	excretion|integral to membrane|integral to plasma membrane|membrane|transport|transport|transporter activity|water channel activity	cytoplasmic vesicle membrane; multi-pass membrane protein (by similarity).	Q13520	3.23	3.88	3.79	2.46	2.11	2.96	1.51		3.44	1.88	1.66	3.825		1.695	2.22	3.99	1.715	1.57	1.38		1.27			3.38	3.425	3.615	2.315	5	1	-0.507317	-2.94349	0.00691326
AW054887	Hs.433291	ARD1 homolog A, N-acetyltransferase (S. cerevisiae)	ARD1A	8260	BC052303	NP_003482	X	Xq28	DNA packaging|N-acetyltransferase activity|N-acetyltransferase activity|N-terminal protein amino acid acetylation|chromosome organization and biogenesis (sensu Eukaryota)|contributes_to ribosome binding|cytoplasm|internal protein amino acid acetylation|nucleus|protein binding|transferase activity	cytoplasm. nucleus. note=according to ref.4 it is cytoplasmic. according to ref.2 it is nuclear and cytoplasmic. also present in the free cytosolic and cytoskeleton- bound polysomes.	P41227	-0.175	0.265	0.41	-0.365	0.315	-0.11	-0.105	-0.09	0.125	0.135	0.035	0.03	0.41	-0.595	-1.87	-0.15	0.42	-0.645	-0.34	0.08	0.37	-0.545	-0.21	0.12	0.11	0.245	-0.075	0	1	-0.494537	-2.84493	0.00873574
AA410288	Hs.24598	Rho guanine nucleotide exchange factor (GEF) 12	ARHGEF12	23365	AF180681	NP_056128	11	11q23.3	GTPase activator activity|protein binding		Q9NZN5	-0.3	-0.385	0.51	-0.355	-0.3	-0.27	-0.955	-0.605	-0.68	-1.045	-0.58	-0.73	-0.4	-0.815	-0.88	-0.1	0.25	-2.12	-0.72	-0.34	-1.56	-0.965	-0.95	-0.51	-0.825	0.05	-0.57	0	1	-0.498179	-2.87276	0.00817956
AA907181	Hs.696207	AT rich interactive domain 3B (BRIGHT-like)	ARID3B	10620	AB208830	NP_006456	15	15q24	DNA binding|biological process unknown|nucleus			-1.31	-1.285	-1.225	-1.75	-1.29	-1.38	-1.25	-1.29	-1.135	-1.305	-1.27	-1.485	-2.12	-1.65	-2.375	-1.74	-0.925	-3.425	-1.48	-1.75	-3.03	-2.01	-2.19	-1.14	-1.465	-1.49	-1.725	0	1	-0.626697	-4.02109	0.000469316
AA188416	Hs.268787	Ariadne homolog, ubiquitin-conjugating enzyme E2 binding protein, 1 (Drosophila)	ARIH1	25820	BX641117	NP_005735	15	15q24	enzyme binding|protein ubiquitination|ubiquitin ligase complex|ubiquitin-dependent protein catabolism|ubiquitin-like-protein ligase activity|ubiquitin-protein ligase activity|zinc ion binding	cytoplasm. note=mainly cytoplasmic.	Q9Y4X5	-0.615	-0.5	0.19	-0.425	-0.24	-0.465	-1.04	-0.64	-0.615	-0.62	-0.66	-0.47	-0.71	-0.73	-2.145	-0.61	-0.85		-1.74	-1.45		0.075	-0.82	-0.37	-0.325	-0.315	-0.365	2	1	-0.525091	-3.08498	0.00491857
AA705047	Hs.503284	Arrestin, beta 1	ARRB1	408	NM_004041	NP_064647	11	11q13	cytoplasm|enzyme inhibitor activity|heterotrimeric G-protein complex|plasma membrane|sensory perception|signal transduction|soluble fraction		P49407	-0.325	-0.13	0.815	0.47	0.26	0.12	-0.4	0.05	0.195	-0.355	-0.205	-0.345		-0.91	-0.675	0.75		-1.26	-1.5		-1.97	-0.765	-0.76	0.14	-0.31	-0.14		4	1	-0.526762	-3.09855	0.0047592
AI220203	Hs.659995	Agouti signaling protein, nonagouti homolog (mouse)	ASIP	434	NM_001672	NP_001663	20	20q11.2-q12	cell-cell signaling|extracellular space|generation of precursor metabolites and energy|hormone-mediated signaling|receptor binding|signal transduction	secreted.		-3.005	-1.57	-1.76	-2.75	-2.07	-2.185	-3.615	-2.85	-2.37	-2.93	-3.135	-2.725	-3.07	-2.575	-3.66	-2.01	-1.08	-3.12	-3.37	-3.73	-4.12	-3.445	-3.69	-2.77	-2.64	-2.23	-2.93	0	1	-0.519186	-3.03738	0.00551854
AA708298	Hs.406510	ATP synthase, H+ transporting, mitochondrial F1 complex, beta polypeptide	ATP5B	506	BG177099	NP_001677	12	12q13.13	ATP binding|ATP synthesis coupled proton transport|generation of precursor metabolites and energy|hydrogen-exporting ATPase activity, phosphorylative mechanism|hydrogen-transporting ATP synthase activity, rotational mechanism|hydrogen-transporting ATPase activity, rotational mechanism|hydrolase activity|ion transport|mitochondrion|nucleoside-triphosphatase activity|nucleotide binding|proton trans…	mitochondrion.	P06576	-2.415	-1.02	0.335	-2.665	-2.255	-1.86	-5.39	-2.9	-2.36		-3.175	-2.66	-2.84	-4.03	-4.12	-1.97	-1.38	-3.335	-3.64	-5.15	-4.12	-3.58	-3.63		-2.24	-1.905	-3.425	2	1	-0.492049	-2.82603	0.00913364
AI924741	Hs.271135	ATP synthase, H+ transporting, mitochondrial F1 complex, gamma polypeptide 1	ATP5C1	509	BF131627	NP_005165	10	10p15.1	ATP synthesis coupled proton transport|generation of precursor metabolites and energy|hydrogen-transporting ATP synthase activity, rotational mechanism|hydrogen-transporting ATPase activity, rotational mechanism|hydrolase activity|ion transport|membrane|membrane fraction|mitochondrion|proton transport|proton-transporting ATP synthase complex (sensu Eukaryota)|proton-transporting two-sector ATPase…	mitochondrion.	P36542	-2.41	-1.205	-0.075	-3.115	-1.92	-1.905	-3.29	-3	-2.97	-3.375	-3.495	-3.47	-2.91	-2.43	-3.495	-1.435	-1.875	-3.45	-4.49	-3.32	-3.22	-3.425	-3.4	-2.78	-2.525	-2.225	-3.315	0	1	-0.545528	-3.25458	0.00324967
AA447795	Hs.201939	ATPase, H+ transporting, lysosomal V0 subunit a2	ATP6V0A2	23545	NM_012463	NP_036595	12	12q24.31	hydrogen ion transporter activity|immune response|integral to membrane|ion transport|membrane|proton transport	membrane; multi-pass membrane protein (by similarity).	Q9Y487	-1.105	-0.16	-0.26	-0.655	-0.955	-1.135	-0.635	-1.395	-0.32	-1.305	-0.34	-1.32			-0.935	-1.62		-6.17	-0.76	-1.63	-2.44	-2.07	-1.48	-0.61	-1.45	-1.425	-1.365	3	1	-0.575422	-3.51787	0.0016881
AI343783	Hs.98967	ATPase, H+ transporting, lysosomal V0 subunit a4	ATP6V0A4	50617	NM_020632	NP_570856	7	7q33-q34	hydrogen ion transporter activity|hydrogen-translocating V-type ATPase complex|integral to membrane|ion transport|membrane|proton transport|proton transport|regulation of pH		Q9HBG4	2.6	4.3	3.84	1.525	2.895	1.82	1.035	1.72	1.65	2.935	1.56	1.965	2.06	2.06	1.3	2.45	1.96		0.75	1.72		1.55	1.91	2.56	3.235	2.34	1.78	2	1	-0.517024	-3.0201	0.00575319
AA905588	Hs.592082	Axin 1	AXIN1	8312	AB208876	NP_851393	16	16p13.3	apoptosis|cell cycle|cytoplasm|development|frizzled signaling pathway|intracellular|negative regulation of cell cycle|oocyte axis determination|signal transducer activity|signal transducer activity	cytoplasm.		-1.255	-1.095	-0.485	-1.41	-1.16	-2.095	-1.89	-1.475	-1.095	-1.785	-1.38	-1.46	-2.55	-2.48	-2.645	-1.53	-1.48	-2.29	-2.86	-2.69	-3.41	-2.49	-2.08	-1.75	-1.89	-0.805	-2.13	0	1	-0.518695	-3.03345	0.00557115
AA457119	Hs.529408	Beta-site APP-cleaving enzyme 2	BACE2	25825	NM_012105	NP_620477	21	21q22.3	aspartic-type signal peptidase activity|integral to membrane|integral to membrane|membrane fraction|membrane protein ectodomain proteolysis|membrane protein ectodomain proteolysis|negative regulation of amyloid precursor protein biosynthesis|negative regulation of amyloid precursor protein biosynthesis|pepsin A activity|peptidase activity|peptide hormone processing|peptide hormone processing|prot…	membrane; single-pass type i membrane protein.	Q9Y5Z0	-1.8	-0.14	0.95	-1.375	-1.315	-0.865	-3.22	-1.53	-1.27	-2.43	-2.085	-1.555	-1.78	-2.1	-2.945	-0.69	-0.885	-2.205	-1.7	-2.11	-1.62	-2.925	-2.78	-1	-1.025	-1.135	-2.215	0	1	-0.558839	-3.36944	0.00244589
R43634	Hs.22960	Breast carcinoma amplified sequence 2	BCAS2	10286	BC022880	NP_005863	1	1p21-p13.3	RNA splicing|RNA splicing factor activity, transesterification mechanism|spliceosome complex	nucleus, nucleolus.	O75934	-3.115	-2.585	-1.82	-3.715	-2.93	-3.195	-3.455	-3.195	-2.415	-3.41	-3.23	-3.395	-3.65	-4.26	-3.915	-2.84	-3.36	-3.74	-5.03	-4.44	-3.47	-3.58	-3.73	-3.36	-3.32	-3.66	-3.865	0	1	-0.527344	-3.10329	0.00470478
R43576	Hs.130746	Basic leucine zipper nuclear factor 1 (JEM-1)	BLZF1	8548	U79751	NP_003657	1	1q24	Golgi apparatus|RNA polymerase II transcription factor activity|cell proliferation|nucleus|protein transport|regulation of cell growth|regulation of transcription from RNA polymerase II promoter|transcription factor activity	isoform 2: cytoplasm.	O60780	-0.98	-0.875	-0.29	-1.095	-0.795	-1.26	-1.73	-1.65	-1.595	-1.975	-1.42	-1.575	-2.19	-1.365	-1.64	-1.28	-1.385	-3.085	-3.34	-3.5	-2.93	-1.99	-2.98	-0.66	-1.705	-1.025	-2.25	0	1	-0.579003	-3.55074	0.0015542
AA399245	Hs.13880	BolA homolog 1 (E. coli)	BOLA1	51027	BF970430	NP_057158	1	1p36.13-q31.3	transcription regulator activity		Q9Y3E2	-0.59	0.785	1.185	-0.23	-0.34	-0.415	-1.77	-1.265	-1.025	-1.29	-1.4	-0.485	-0.64	-1.3	-1.625	0.03	-0.205		-0.74	-1.77		-2.005	-1.98	-0.35	-0.39	0.115	-1.275	2	1	-0.540357	-3.21092	0.00361779
AA454222	Hs.482520	Bromodomain, testis-specific	BRDT	676	BX648135	NP_997072	1	1p22.1	DNA binding|cell cycle|nucleus|protein serine/threonine kinase activity|regulation of transcription, DNA-dependent|transcription coactivator activity		Q7Z4A6	-1.02	0.27	-0.53	-2.24	-0.36	-0.89	-0.07	-0.21	-0.95	-0.56	-0.585	-1.005		-0.79	-3.25	-1.66	-2.7					-1.46	-1.7	-1.09	-0.505	-1.63	-1.11	5	1	-0.489862	-2.80948	0.00949594
AI708846	Hs.654740	Bromodomain and WD repeat domain containing 1	BRWD1	54014	NM_033656	NP_387505	21	21q22.2	DNA binding|cell cycle|cellular component unknown			0.25	0.825	-0.005	0.98	0.06	0.13	0.48	0.8	-0.215	-0.16	-0.975	0.195		-0.295	-0.165	-1.295	0.28	-1.805	0.16	0.5	-1.13	-0.605	0.15	0.21	-0.12	-0.295	0.465	1	1	-0.509358	-2.95947	0.00665429
AA701929	Hs.106880	Bystin-like	BYSL	705	AK095253	NP_004044	6	6p21.1	cell adhesion|cytoplasm|pregnancy|protein binding	cytoplasm. nucleus, nucleolus. note=associated with 40s ribosomal subunits.	Q13895	-2.765	-1.65	-1.8	-1.985	-2.075	-2.36	-2.895	-1.92	-1.585	-2.875	-2.025	-2.09	-3.59	-2.655	-2.66	-3.105	-2.535	-2.925	-4.59	-4.48	-3.23	-3.13	-2.93	-2.57	-2.57	-2.08	-2.595	0	1	-0.509915	-2.96385	0.00658494
AA171613	Hs.210995	Carbonic anhydrase XII	CA12	771	NM_001218	NP_996808	15	15q22	carbonate dehydratase activity|integral to membrane|lyase activity|one-carbon compound metabolism|zinc ion binding	membrane; single-pass type i membrane protein.	O43570	3	4.27	3.42	1.24	3.22	1.84	1.06	1.835	1.975	2.62	0.29	2.455	2.25	2.125	0.71	1.35	3.025	1.74	-0.94	0.92		1.235	1.16	2.81	3.13	3.265	1.145	1	1	-0.534596	-3.16289	0.00406918
AW084638	Hs.155097	Carbonic anhydrase II	CA2	760	AK123309	NP_000058	8	8q22	carbonate dehydratase activity|cytoplasm|lyase activity|one-carbon compound metabolism|zinc ion binding	cytoplasm.	P00918	2.285	3.26	3.51	0.345	2.365	0.59	-0.905	0.365	-0.01	0.935	-0.435	0.035	-0.71	0.3	-0.56	1.09	0.335	-1.275	-3.28	-2.93	-1.07	-1.205	0	1.59	1.745	2.145	0.24	0	1	-0.615788	-3.90772	0.000627707
AA708441	Hs.649459	Ca2+-dependent activator protein for secretion 2	CADPS2	93664	NM_017954	NP_060424	7	7q31.3				0.33	1.025	2.065	-0.995	0.93	-0.27	-1.385	-1.315	-1.365	0.065	-1.43	0.18	-1.16	0.15	-1.81	0.79	-0.22	-2.065		-2.82		-1.09	-1.62	0.17	0.525	-0.125	-0.115	2	1	-0.52519	-3.08578	0.00490903
N30157	Hs.699155	Calnexin	CANX	821	NM_001746	NP_001737	5	5q35	calcium ion binding|calcium ion binding|endoplasmic reticulum|integral to membrane|protein folding|protein secretion|sugar binding|unfolded protein binding	endoplasmic reticulum membrane; single-pass type i membrane protein. melanosome. note=identified by mass spectrometry in melanosome fractions from stage i to stage iv.		-2.475	-1.9	-1.595	-3.065	-2	-2.825	-3.845	-3.04	-2.97	-3.1	-3.195	-2.97	-3.32	-3.475	-3.785	-2.38	-2.135	-3.46	-2.89	-3.39	-3.75	-3.245	-3.95	-2.38	-2.64	-1.93	-3.255	0	1	-0.579119	-3.55182	0.00155001
AA426053	Hs.143261	Calpain 3, (p94)	CAPN3	825	AB117941	NP_997632	15	15q15.1-q21.1	calcium ion binding|calpain activity|calpain activity|intracellular|intracellular|muscle development|proteolysis and peptidolysis|proteolysis and peptidolysis|signal transducer activity	cytoplasm.	P20807	-0.53	1.37	0.135	0.385	0.22	-1.32	-2.605	-0.76	-0.38	-0.36	-1.06	0.135	-1.11	-0.76	-1.695	-1.06	-0.055		-2.21	-2		-1.51	-0.94	-0.56	-0.085	1.87	-0.85	2	1	-0.488533	-2.79947	0.00972178
T71568	Hs.63795	Coiled-coil domain containing 21	CCDC21	64793	BC064528	NP_073615	1	1p36.11	receptor activity		Q9H828	-1.575	-1.225	-1.57	-2.06	-1.815	-2.01	-2.235	-1.84	-1.83	-2.03	-1.71	-2.315	-2.73	-2.59	-2.485	-2.15	-1.445	-3.58	-0.64	-2.76		-2.5	-2.53	-2	-2.29	-1.835	-2.07	1	1	-0.505214	-2.9271	0.00718892
AA975458	Hs.534482	Coiled-coil domain containing 28B	CCDC28B	79140	AK126027	NP_077272	1	1p35.1			Q9BUN5	-1.28	-0.155	-0.94	-0.2	-0.9	-0.71	-0.61	-0.225	-0.13	-0.695	-0.46	-0.71		-1.87	-1.57	-1.19	-1.46	-2.6	-2.17	-1.93	-2.79	-1.58	-1.65	-0.86	-0.975	-1.115	-0.95	1	1	-0.621698	-3.96867	0.000536932
AA497044	Hs.292925	Coiled-coil domain containing 88A	CCDC88A	55704	NM_018084	NP_060554	2	2p16.1	membrane|peptidase activity		Q7Z3C5	-0.785	-0.27	-0.675	-0.295	-0.23	-0.8	-0.095	-0.07	-0.345	-1.83	-1.295	-1.095		-0.76	-0.79		0.19	-4.4	0.98			-1.075	-1.34	-0.2	-1.03	-1.01		5	1	-0.552656	-3.31563	0.00279503
N67039	Hs.119882	Cyclin-dependent kinase 6	CDK6	1021	NM_001259	NP_001250	7	7q21-q22	ATP binding|G1 phase of mitotic cell cycle|cell proliferation|cytokinesis|protein amino acid phosphorylation|protein serine/threonine kinase activity|regulation of cell cycle|transferase activity		Q00534	-1.56	-1.1	-1.405	-1.605	-1.02	-1.37	-1.845	-1.7	-1.885	-2.08	-1.62	-1.785	-2.61	-1.65	-2.6	-0.92	-1.92		-1.64	-2.39		-2.595	-2.42	-0.9	-1.815	-1.09	-2.2	2	1	-0.537364	-3.18589	0.00384664
AI014468	Hs.429666	CCAAT/enhancer binding protein (C/EBP), gamma	CEBPG	1054	NM_001806	NP_001797	19	19q13.11	DNA binding|nucleus|regulation of transcription, DNA-dependent|transcription	nucleus.	P53567	-1.09	-1.16	-0.23	-1.175	-0.955	-1.375	-1.485	-1.595	-1.57	-2.055	-1.055	-2.365	-1.68	-1.58	-1.62	-1.605	-0.89	-2.72	-2.06	-2.61	-2.57	-2.525	-2.31	-1.24	-1.69	-1.515	-2.005	0	1	-0.547163	-3.2685	0.00314016
AA443147	Hs.699217	Centrosomal protein 68kDa	CEP68	23177	NM_015147	NP_055962	2	2p14				-0.965	0.21	-0.48	-0.96	-0.21	-0.725	-2.055	-0.81	-0.095	-1.115	-0.78	-0.955	-2.64	-0.63	-2.12	-2.92		-2.325				-1.405	-1.69	-0.7	-0.69	-1.21	-1.1	4	1	-0.601856	-3.76817	0.000896367
AA994820	Hs.476930	Chromatin modifying protein 2B	CHMP2B	25978	AK002165	NP_054762	3	3p11.2	molecular function unknown		Q9UQN3	-1.075	-0.9	0.415	-1.25	-0.77	-1.485	-1.735	-1.52	-1.59	-1.6	-1.66	-1.42	-1.3	-1.695	-3.4	-0.85	-0.615	-1.775	-2.7	-2.41	-1.68	-1.495	-2	-1.03	-1.395	-1.26	-1.67	0	1	-0.512116	-2.98118	0.00631725
AA969456	Hs.514560	Chromatin modifying protein 6	CHMP6	79643	NM_024591	NP_078867	17	17q25.3	molecular function unknown|nucleus		Q96FZ7	-0.125	0.63	0.855	0.035	0.18	0.305	0.305	0.34	0.175	0.24	0.33	-0.1	0.38	-0.235	-1.4	-0.39	0.535	-1.705	-0.7	1.3		0.125	-0.98	-0.18	-0.015	0.43	0.455	1	1	-0.560784	-3.38653	0.00234413
AI625439	Hs.624178	Cholinergic receptor, nicotinic, beta 4	CHRNB4	1143	U48861	NP_000741	15	15q24	acetylcholine receptor activity|channel or pore class transporter activity|extracellular ligand-gated ion channel activity|integral to membrane|ion channel activity|ion transport|nicotinic acetylcholine-activated cation-selective channel activity|nicotinic acetylcholine-gated receptor-channel complex|postsynaptic membrane|signal transduction|synaptic transmission|synaptic transmission, cholinergic	cell junction, synapse, postsynaptic cell membrane; multi-pass membrane protein.		-0.745	-0.14	0.375	-1.225	-0.85	-1.135	-1.93	-1.945	-1.265	-1.225	-1.41	-1.235	-2.6	-0.94	-1.28	-1.095	-1.455	-2.22	-2.82	-2.21	-2.5	-1.96	-1.55	-1.36	-1.115	-0.215	-1.58	0	1	-0.492919	-2.83263	0.00899279
R08871	Hs.127675	Ceroid-lipofuscinosis, neuronal 8 (epilepsy, progressive with mental retardation)	CLN8	2055	NM_018941	NP_061764	8	8p23	ER-Golgi intermediate compartment|endoplasmic reticulum|integral to membrane|neurogenesis		Q9UBY8	-0.69	0.915	1.205	-1.645	-0.3	-1.185	-2.42	-1.51	-1.695	-1.425	-1.505	-1.195	-6.88	-2.12	-2.175	-0.895	-2.215	-2.865			-2.83	-2.91	-1.71	-0.88	-0.64	0.065	-2.03	2	1	-0.525173	-3.08564	0.00491067
R76505	Hs.699299	CKLF-like MARVEL transmembrane domain containing 4	CMTM4	146223	NM_181521	NP_852662	16	16q22.1	chemotaxis|cytokine activity|integral to membrane|membrane|sensory perception			-0.15	0.415	1.205	-1.855	-0.785	-0.79	-3.195	-1.935	-0.92	-1.49	-2.045	-1.73	-1.42	-2.195	-3.015	0.075	-1.285	-1.625	-3.24	-2.18	-0.65	-2.39	-1.5	-0.77	-0.325	-0.32	-1.425	0	1	-0.504517	-2.92168	0.00728233
AA872091	Hs.126248	Collagen, type IX, alpha 3	COL9A3	1299	NM_001853	NP_001844	20	20q13.3	collagen type IX|cytoplasm|extracellular matrix (sensu Metazoa)|phosphate transport|structural molecule activity		Q14050	-1.605	-0.96	-1.93	-1.71	-1.11	-2.42	-2.385	-1.8	-1.065	-2.405	-1.945	-1.695	-1.89	-1.8	-1.975	-2.215	-1.725	-2.76	-2.21	-3.48	-2.42	-2.09	-1.46	-0.7	-1.05	-1.545	-2.36	0	1	-0.566628	-3.43839	0.00205985
AA491222	Hs.190384	COP9 constitutive photomorphogenic homolog subunit 4 (Arabidopsis)	COPS4	51138	AK094238	NP_057213	4	4q21.22	signalosome complex		Q9BT78	-2.035	-1.97	-0.59	-2.39	-1.755	-1.51	-2.81	-2.305	-2.885	-2.18	-2.8	-2.485	-2.98	-2.41	-3.015	-1.585	-2	-3.245	-4.03	-3.32	-3.81	-2.49	-3.16	-2.11	-2.365	-2.35	-2.375	0	1	-0.513244	-2.99009	0.00618362
AI982896	Hs.491912	COP9 constitutive photomorphogenic homolog subunit 5 (Arabidopsis)	COPS5	10987	AB209134	NP_006828	8	8q13.2	eukaryotic translation initiation factor 3 complex|metallopeptidase activity|protein biosynthesis|signalosome complex|transcription coactivator activity|transcription from RNA polymerase II promoter|translation initiation factor activity	cytoplasm. nucleus.	O15386	-2.225	-1.815	-1.01	-2.36	-1.475	-2.545	-3.005	-2.985	-2.89	-2.94	-3.445	-2.585	-3.55	-3.175	-3.5	-2.165	-3.01	-3.66	-3.27	-4.67	-4.57	-3.26	-3.28	-2.61	-3.04	-2.455	-3.505	0	1	-0.523249	-3.07006	0.00509954
AA992441	Hs.15591	COP9 constitutive photomorphogenic homolog subunit 6 (Arabidopsis)	COPS6	10980	BM542040	NP_006824	7	7q22.1	signalosome complex	nucleus. cytoplasm. note=the interaction with hiv-1 vpr protein possibly leads its translocation to a perinuclear region.	O15387	-1.335	-0.585	0.135	-1.345	-0.685	-0.515	-1.685	-1.19	-1.81	-1.32	-1.18	-1.78	-1.94	-2.21	-1.59	-0.825	-0.89	-2.415	-1.07	-1.84	-2.34	-1.615	-2.18	-1.05	-1.54	-1.37	-1.995	0	1	-0.532519	-3.14572	0.00424326
AI688757	Hs.1342	Cytochrome c oxidase subunit Vb	COX5B	1329	BM912880	NP_001853	2	2cen-q13	cytochrome-c oxidase activity|electron transport|inner membrane|mitochondrial membrane|oxidoreductase activity|respiratory gaseous exchange	mitochondrion inner membrane.	P10606	-0.94	0.455	1.13	-1.24	-0.58	-0.915	-1.62	-1.175	-0.94	-1.35	-1.565	-1.05	-1.2	-1.67	-2.265	0.115	-0.14	-1.92	-1.02	-1.03	-2.92	-1.97	-2.01	-1.4	-0.6	-0.425	-1.57	0	1	-0.537584	-3.18772	0.00382945
AA918982	Hs.558314	Ceruloplasmin (ferroxidase)	CP	1356	BC146801	NP_000087	3	3q23-q25	copper ion binding|copper ion homeostasis|copper ion transport|copper ion transporter activity|extracellular space|ferroxidase activity|ion transport|iron ion homeostasis|oxidoreductase activity	secreted.		-2.54	-2.155	-2.465	-2.355	-2.19	-2.225	-3.31	-2.55	-1.835	-2.185	-1.925	-2.34	-4.03	-2.965	-3.625	-3.42	-2.935	-3.93	-5.3	-4.37	-1.4	-2.87	-2.45	-2.45	-2.065	-1.96	-2.065	0	1	-0.512453	-2.98383	0.00627712
AA495924	Hs.127126	Cytoplasmic polyadenylation element binding protein 4	CPEB4	80315	BX538213	NP_085130	5	5q21	nucleic acid binding|nucleotide binding		Q7Z310	-0.745	0.255	0.615	-1.34	-0.455	-0.675	-1.465	-1.155	-1.165	-1.62	-1.34	-1.055	-2.12	-1.98	-1.325	-0.52	-0.485	-2.04	-3.25	-1.93	-2.1	-1.78	-1.58	-0.69	-0.57	0.32	-1.08	0	1	-0.665634	-4.45969	0.000151188
AA458626	Hs.246413	Copine I	CPNE1	8904	NM_006047	NP_690908	20	20q11.22	calcium-dependent phospholipid binding|lipid metabolism|transporter activity|vesicle-mediated transport		Q99829	-1.32	-1.445	-1.5	-1.665	-1.4	-1.825	-1.255	-2.07	-1.66	-1.85	-1.505	-2.09	-2.23	-1.725	-1.895	-2.16	-1.765	-3.54	-2	-2.25	-3.42	-2.62	-3.07	-2.11	-2.055	-1.62	-2.52	0	1	-0.4968	-2.8622	0.0083865
W58236	Hs.699182	Carnitine palmitoyltransferase II	CPT2	1376	NM_000098	NP_000089	1	1p32	acyltransferase activity|carnitine O-palmitoyltransferase activity|fatty acid beta-oxidation|fatty acid metabolism|lipid metabolism|mitochondrial inner membrane|mitochondrion|transferase activity|transport	mitochondrion inner membrane.		-0.525	-0.07	0.13	-1.31	-0.51	-1.035	-1.45	-1.23	-0.98	-0.8	-1.935	-1.425	-0.66	-0.66	-2.045	-0.17	-0.45	-1.625	-0.79	-1.21	-1.31	-1.325	-1.07	-0.94	-0.385	-0.615	-1.47	0	1	-0.506237	-2.93507	0.0070537
AI218223	Hs.701053	Cancer/testis antigen 1A	CTAG1A	246100	NM_139250	NP_640343	X	Xq28		cytoplasm.		-1.31	-0.51	-0.375	-1.405	-0.825	-1.085	-1.62	-2.095	-1.73	-1.79	-1.36	-1.075	-1.32	-1.305	-2.46	-0.87	-0.825	-2.31		-2.56	-1.91	-1.955	-2.1	-1.28	-1	-0.465	-1.735	1	1	-0.592155	-3.67422	0.00113791
AI954203	Hs.339735	Cullin 4A	CUL4A	8451	NM_001008895	NP_003580	13	13q34	G1/S transition of mitotic cell cycle|cell cycle|cell cycle arrest|induction of apoptosis by intracellular signals|negative regulation of cell proliferation|protein binding|ubiquitin cycle		Q13619	-1.73	-1.695	-1.675	-2.02	-1.545	-2.67	-2.69	-2.325	-1.63	-2.32	-2.615	-2.245	-3.29	-2.67	-2.25	-2.05	-2.21	-2.84	-2.16	-3.02	-2.47	-2.435	-2.44	-2.06	-2.39	-2.08	-2.365	0	1	-0.492336	-2.8282	0.00908708
AA447774	Hs.289271	Cytochrome c-1	CYC1	1537	BF569085	NP_001907	8	8q24.3	electron transport|electron transporter, transferring electrons from CoQH2-cytochrome c reductase complex and cytochrome c oxidase complex activity|heme binding|integral to membrane|mitochondrial electron transport chain|mitochondrion|transport	mitochondrion intermembrane space.	P08574	-1.85	-0.29	0.54	-1.65	-1.375	-1.205	-3.755	-2.555	-2.175	-2.43	-2.91	-1.58	-2.99	-3.55	-3.23	-1.215	-1.81	-2.165	-3.08	-4.11	-3	-3.315	-2.89	-1.88	-1.64	-1.185	-2.965	0	1	-0.509365	-2.95953	0.0066534
R52654	Hs.437060	Cytochrome c, somatic	CYCS	54205	NM_018947	NP_061820	7	7p15.2	DNA fragmentation during apoptosis|DNA fragmentation during apoptosis|apoptosis|caspase activation via cytochrome c|caspase activation via cytochrome c|cellular respiration|cellular respiration|cytosol|cytosol|electron transport|electron transporter, transferring electrons from CoQH2-cytochrome c reductase complex and cytochrome c oxidase complex activity|electron transporter, transferring electr…	mitochondrion matrix.	P00001	-3.39	-2.82	-1.405	-3.55	-3.18	-3.27	-4.38	-3.445	-3.165	-3.8	-3.715	-3.65	-3.77	-3.48	-4.13	-2.88	-3.23		-4.11	-4.4		-3.81	-4.19	-3.6	-3.29	-3.585	-3.725	2	1	-0.498822	-2.8777	0.00808442
AA099864	Hs.109087	Cytochrome P450, family 2, subfamily U, polypeptide 1	CYP2U1	113612	NM_183075	NP_898898	4	4q25	electron transport|oxidoreductase activity, acting on paired donors, with incorporation or reduction of molecular oxygen, reduced flavin or flavoprotein as one donor, and incorporation of one atom of oxygen		Q7Z449	0.02	-0.16	0.815	-0.72	0.04	-1.14	-0.665	-0.71	-0.42	-1.65	-0.985	-2.015		-0.89	-0.955	-0.79	-0.675	-1.285	-1.26	-1.57		-1.16	-1.73	-0.33	-0.89	-0.465	-1.16	2	1	-0.569956	-3.46826	0.00191162
AA453795	Hs.199850	Dachsous 1 (Drosophila)	DCHS1	8642	AB053446	NP_003728	11	11p15.4	calcium ion binding|calcium-dependent cell-cell adhesion|cell adhesion|homophilic cell adhesion|integral to membrane|membrane|protein binding		Q96JQ0	0.25	0.695	1.055	0.5	0.58	0.225	-0.35	-0.47	0.425	-0.665	0.105	0.42		-0.655	-0.99	0.38	1.15	-1.31	-3.01	-0.39		-0.735	-1.02	0.76	-0.24	0.76	-0.71	2	1	-0.551761	-3.30791	0.00284895
AA757417	Hs.458313	DEAD (Asp-Glu-Ala-Asp) box polypeptide 28	DDX28	55794	NM_018380	NP_060850	16	16q22.1	ATP binding|ATP-dependent helicase activity|RNA binding|hydrolase activity		Q9NUL7	-1.76	-0.105	-0.265	-1.84	-1.695	-1.5	-2.105	-1.825	-1.865	-1.745	-1.64	-1.125		-1.5	-3.725	-0.98		-2.4	-3.05	-3.42		-2.38	-2.58	-1.97	-1.945	-0.915	-2.72	3	1	-0.503397	-2.91299	0.00743457
N40917	Hs.93836	Deafness, autosomal recessive 31	DFNB31	25861	BC014524	NP_056219	9	9q32-q34	perception of sound|protein binding	cytoplasm (by similarity). cell projection, stereocilium (by similarity). note=detected at the level of stereocilia in inner hair cells and in outer hair cells in the cochlea. co-localizes with the growing ends of actin filaments (by similarity).	Q9UFZ3	-1.61	-0.96	-0.97	-1.585	-0.89	-1.59	-1.425	-1.6	-1.255	-1.92	-1.445	-1.21	-1.9	-1.93	-2.19	-1.3	-1.15		-4.18	-2.73		-1.92	-1.74	-1.64	-1.48	-1.18	-1.7	2	1	-0.533414	-3.15311	0.0041675
AA630812	Hs.368078	DnaJ (Hsp40) homolog, subfamily A, member 2	DNAJA2	10294	BC015809	NP_005871	16	16q12.1	G1 phase of mitotic cell cycle|heat shock protein binding|membrane|positive regulation of cell proliferation|protein folding|regulation of cell cycle|unfolded protein binding	membrane; lipid-anchor (potential).	O60884	-1.49	-1.03	-0.225	-1.935	-1.14	-1.575	-2.23	-2.065	-2.4	-2.03	-2.145	-2.02	-2.15	-2.145	-2.435	-1.445	-1.355	-2.74	-3.08	-1.63	-4.07	-2.615	-2.29	-1.69	-1.61	-1.295	-2.37	0	1	-0.497105	-2.86453	0.00834033
R81797	Hs.577426	DnaJ (Hsp40) homolog, subfamily B, member 14	DNAJB14	79982	BX537609	NP_079196	4	4q23	heat shock protein binding|protein folding|unfolded protein binding			0.03	0	0.59	0	0.83	-0.275	-1.27	0.215	-0.345	-0.56	-0.83	-0.835		0.26	-0.665	0.16	0.3	-0.72	-0.27	-0.62		-0.155	-0.99	0.01	0.97	0.725	0.24	2	1	-0.569169	-3.46117	0.00194584
AA677960	Hs.230601	DnaJ (Hsp40) homolog, subfamily C, member 19	DNAJC19	131118	NM_145261	NP_957713	3	3q26.33	heat shock protein binding|mitochondrion|protein folding|unfolded protein binding		Q96DA6	-1.665	-1.03	-0.12	-2.475	-1.305	-1.575	-1.625	-2.06	-2.045	-2.815	-1.88	-2.14	-2.5	-2.385	-2.775	-1.51	-1.83	-2.625	-3.73		-2.62	-3.095	-3.23	-1.96	-2.49	-1.575	-2.775	1	1	-0.539087	-3.20028	0.00371345
R92201	Hs.230601	DnaJ (Hsp40) homolog, subfamily C, member 19	DNAJC19	131118	NM_145261	NP_957713	3	3q26.33	heat shock protein binding|mitochondrion|protein folding|unfolded protein binding		Q96DA6	-0.435	0.21	1.51	-1.315	-0.435	-0.005	-0.935	-0.89	-1.165	-1.195	-2.115	-1.145	-1.23	-0.435	-1.58	-0.15	-0.72	-3.165	-1.12	-0.74		-0.99	-1.2	-0.66	-0.565	-0.27	-1.7	1	1	-0.635574	-4.1162	0.000367424
R07236	Hs.656476	DnaJ (Hsp40) homolog, subfamily C, member 3	DNAJC3	5611	CR601256	NP_006251	13	13q32	binding|cytoplasm|defense response|heat shock protein binding|protein folding|protein kinase inhibitor activity|regulation of translation|unfolded protein binding	cytoplasm (by similarity). endoplasmic reticulum (by similarity). note=associated with the endoplasmic reticulum (er) (by similarity).		-0.17	0.225	0.445	0.325	-0.17	-1.055	-0.125	-0.045	-0.515	-0.665	0.16	-0.085		-1.15	-0.64	-0.695	0.47	-3.895	-0.38	-0.65		-0.745	-0.88	-0.8	-0.88	-0.42	-1.11	2	1	-0.510139	-2.96561	0.00655733
AI926054	Hs.433540	DnaJ (Hsp40) homolog, subfamily C, member 8	DNAJC8	22826	CD013879	NP_055095	1	1p35.3	heat shock protein binding|protein folding|unfolded protein binding		O75937	-2.39	-1.7	-1.08	-2.79	-1.65	-2.195	-3.045	-2.78	-2.715	-2.515	-2.335	-2.89	-3.69	-3.455	-2.73	-1.78	-2.45	-2.865	-4.25	-4.81	-3.26	-2.93	-3.38	-2.8	-2.26	-2.355	-2.95	0	1	-0.495588	-2.85294	0.00857209
AA045529	Hs.556296	Dynamin 1-like	DNM1L	10059	AB209070	NP_036193	12	12p11.21	GTP binding|GTPase activity|Golgi cis-face|cell communication|development|endocytosis|endoplasmic reticulum|mitochondrial membrane organization and biogenesis	cytoplasm, cytosol. intracytoplasmic membrane; peripheral membrane protein. note=mainly cytosolic. also membrane-associated. localizes to mitochondria at spots of division events. associated with peroxisomal membranes, it is recruited in part by pex11b. may also be associated with endoplasmic reticulum tubules and cytoplasmic vesicles and found to be perinuclear.		-1.925	-1.845	-1.25	-2.795	-1.665	-2.61	-3.14	-2.625	-2.51	-2.985	-2.205	-2.895	-4.42	-2.955	-3.125	-2.265	-3.63	-3.23	-5.43	-4.72	-3.53	-3.03	-2.98	-2.36	-2.625	-2.195	-2.345	0	1	-0.490739	-2.81611	0.00934918
H90899	Hs.519873	Desmoplakin	DSP	1832	NM_004415	NP_004406	6	6p24	cell-cell adherens junction|cytoskeleton|epidermis development|intermediate filament|structural constituent of cytoskeleton	note=innermost portion of the desmosomal plaque.	P15924	-0.825	0.355	0.195	0.08	-0.74	-0.58	-0.28	-0.09	-0.34	-1	0.305	-0.285		-0.64	-0.01	-0.34	0.26	-2.99	-1.09	-0.73		-1.355	-0.94	0.07	-0.71	-0.8	-0.705	2	1	-0.52829	-3.11101	0.00461736
AA449345	Hs.433269	E2F-associated phosphoprotein	EAPP	55837	NM_018453	NP_060923	14	14q13.1			Q9BVF4	-1.93	-1.22	-0.5	-1.48	-1.075	-1.225	-0.88	-1.74	-1.59	-1.405	-1.535	-2.23	-1.7	-2.3		-0.705	-0.99	-2.84	-1.27	-1.78	-2.34	-2.15		-1.45	0	-2.56	-1.95	2	1	-0.586839	-3.62379	0.00129277
AA975057	Hs.96852	Enhancer of mRNA decapping 3 homolog (S. cerevisiae)	EDC3	80153	NM_025083	NP_079359	15	15q24.1	molecular function unknown		Q96F86	-1.415	0.23	-0.125	-1.255	-0.26	-1.265	-1.02	-1.17	-0.58	-0.595	-0.77	-0.565		-1.44	-1.51	-0.66	-0.445	-1.8	-1.89	-0.86		-1.225	-1.65	-1.24	-0.73	-0.765	-1.205	2	1	-0.571912	-3.48593	0.00182889
N29914	Hs.82002	Endothelin receptor type B	EDNRB	1910	NM_000115	NP_003982	13	13q22	G-protein signaling, coupled to IP3 second messenger (phospholipase C activating)|endothelin receptor activity|integral to plasma membrane|negative regulation of adenylate cyclase activity|neurogenesis|perception of sound|plasma membrane|receptor activity|rhodopsin-like receptor activity	cell membrane; multi-pass membrane protein.	P24530	-2.47	-1.785	0.36	-2.3	-1.83	-2.3	-2.73	-1.885	-2.97	-2.94	-3.12	-2.985	-3.33	-2.225	-3.33	-2.4	-2.765	-5.08		-5.39	-4.2	-3.12	-3.41	-1.65	-2.355	-2.395	-2.66	1	1	-0.654551	-4.32894	0.000212108
AI640568	Hs.419815	Epidermal growth factor (beta-urogastrone)	EGF	1950	NM_001963	NP_001954	4	4q25	DNA replication|activation of MAPK|calcium ion binding|chromosome organization and biogenesis (sensu Eukaryota)|epidermal growth factor receptor activating ligand activity|epidermal growth factor receptor signaling pathway|extracellular region|growth factor activity|integral to membrane|nucleus|plasma membrane|positive regulation of cell proliferation	membrane; single-pass type i membrane protein.	P01133	4.485	4.81	4.72	3.45	2.645	3.735	-0.455	2.255	2.155	-0.765	0.35	0.745	1.02	-0.55	-0.59	2.44	0.875	0.99	1.02		2.04	0.025		1.8	2.865	3.115	-0.51	2	1	-0.566081	-3.4335	0.00208513
AA954947	Hs.419815	Epidermal growth factor (beta-urogastrone)	EGF	1950	NM_001963	NP_001954	4	4q25	DNA replication|activation of MAPK|calcium ion binding|chromosome organization and biogenesis (sensu Eukaryota)|epidermal growth factor receptor activating ligand activity|epidermal growth factor receptor signaling pathway|extracellular region|growth factor activity|integral to membrane|nucleus|plasma membrane|positive regulation of cell proliferation	membrane; single-pass type i membrane protein.	P01133	3.915	4.56	4.71	2.9	3.105	3.605	-0.435	2.255	1.755	-1.415	0.495	0.64	0.82	0.09	-0.6	1.975	0.675	0.525	-1.05	-1.35	1.83	-0.045	0.21	1.82	2.79	3.12	-0.8	0	1	-0.634913	-4.10903	0.000374275
AI262933	Hs.522897	Eukaryotic translation initiation factor 1A pseudogene 1	EIF1AP1	280661	CR620297		1	1p36.13				-2.05	-2.025	-1.765	-3.53	-1.925	-2.49	-2.705	-2.955	-2.77	-3.05	-3.03	-3.215	-2.43	-2.485	-3.375	-2.055	-1.635	-3.17	-3.25	-3.7	-3.27	-2.955	-3.28	-2.74	-2.44	-1.875	-2.73	0	1	-0.529022	-3.117	0.00455061
W60015	Hs.151777	Eukaryotic translation initiation factor 2, subunit 1 alpha, 35kDa	EIF2S1	1965	NM_004094	NP_004085	14	14q23.3	RNA binding|eukaryotic translation initiation factor 2 complex|polysome|regulation of translation|translation initiation factor activity		P05198	-2.545	-1.71	-1.835	-2.65	-2.235	-2.145	-2.6	-2.77	-2.01	-2.37	-2.525	-2.32	-3.33	-2.845	-2.55	-2.415	-2.3	-3.495	-4.25	-3.64	-2.1	-2.565	-2.84	-1.91	-2.7	-2.45	-2.845	0	1	-0.567737	-3.44831	0.00200941
AA916914	Hs.523299	Eukaryotic translation initiation factor 3, subunit A	EIF3A	8661	NM_003750	NP_003741	10	10q26	eukaryotic translation initiation factor 3 complex|protein biosynthesis|regulation of translational initiation|translation initiation factor activity		Q14152	-2.61	-2.365	-1.395	-3.825	-2.425	-2.65	-3.06	-2.785	-3.27	-3.6	-3.095	-3.425	-3.22	-3.175	-4.62	-2.225	-2.22	-3.55	-3.63	-3.37	-3.6	-2.97	-3.5	-2.92	-2.685	-2.315	-3.265	0	1	-0.599929	-3.74931	0.000940424
AA465222	Hs.450105	ELMO/CED-12 domain containing 2	ELMOD2	255520	BX648349	NP_714913	4	4q31.1	apoptosis|cytoskeleton|phagocytosis		Q8IZ81	-1.26	-1.235	-0.32	-1.98	-1.05	-2.035	-3.075	-2.245	-2.29	-2.05	-2.52	-2.175	-3.04	-2.335	-2.59	-1.485	-2.63	-2.705	-3.64	-3.64	-2.9	-2.47	-2.22	-1.55	-1.95	-0.74	-2.685	0	1	-0.496361	-2.85884	0.00845333
N34429	Hs.175534	Elongation protein 4 homolog (S. cerevisiae)	ELP4	26610	BC012514	NP_061913	11	11p13			Q96EB1	-1.84	-0.985	-1.25	-1.325	-1.005	-2.005	-2.035	-1.06	-1.71	-2.89	-0.65	-2.3		-2.395	-2.435	-1.575	-1.55	-2.825				-2.37	-1.87	-2.07	-1.78	-2.19	-2.41	4	1	-0.504665	-2.92283	0.00726247
AA917649	Hs.283741	Exosome component 5	EXOSC5	56915	BM450105	NP_064543	19	19q13.1	3'-5'-exoribonuclease activity|RNA binding|cytoplasm|exonuclease activity|exosome (RNase complex)|hydrolase activity|nucleolus|rRNA processing	nucleus, nucleolus.	Q9NQT4	-1.89	-0.85	-1.37	-0.715	-1.6	-1.665	-1.27	-1.035	-0.965	-1.66	-1.76	-2.145		-1.44	-1.355	-1.94	-1.55	-3.44	-2.24	-2.31	-2.72	-2.16	-2.03	-1.72	-1.645	-2.045	-1.835	1	1	-0.624509	-3.99805	0.000497934
AA430744	Hs.444082	Enhancer of zeste homolog 2 (Drosophila)	EZH2	2146	AB208895	NP_694543	7	7q35-q36	DNA binding|establishment and/or maintenance of chromatin architecture|nucleus|regulation of transcription, DNA-dependent|transcription	nucleus (probable).	Q15910	-2.89	-2.795	-2.375	-3.07	-2.785	-2.94	-3.585	-3.26	-2.775	-3.195	-3.27	-2.895	-3.56	-3.29	-4.585	-2.65	-2.935	-3.6	-4.42	-3.41	-3.11	-3.015	-3.61	-2.91	-3.125	-2.6	-3.005	0	1	-0.557489	-3.35762	0.00251877
AA454978	Hs.461329	Fatty acid 2-hydroxylase	FA2H	79152	NM_024306	NP_077282	16	16q23	catalytic activity|electron transport|metabolism|transport		Q96DK1	-0.665	-0.08	-0.26	-0.26	-0.3	-0.985	-0.965	-0.445	-0.875	-1.185	-0.315	-0.9	-0.47	-0.705	-0.835	-0.8	-0.395	-2.27	-1.16	-0.79		-1.135	-0.93	-0.61	-0.625	-1.08	-0.525	1	1	-0.57839	-3.54509	0.00157645
AA464588	Hs.369522	Family with sequence similarity 120B	FAM120B	84498	AK056435	NP_115824	6	6q27	carbohydrate metabolism		Q96JI9	-0.67	0.45	0.195	-0.135	-0.615	-1.27	-1.105	-0.16	-0.15	-1.09	-0.2	-1.135		-1.37	-0.665	-3.68		-4.455		-5.29	-3.53	-1.31		-0.25	-0.97	-1.055	-1.5	4	1	-0.554687	-3.33322	0.00267592
AW070893	Hs.54277	Family with sequence similarity 50, member A	FAM50A	9130	CR612868	NP_004690	X	Xq28	nucleus	nucleus (potential).	Q14320	-0.395	0.295	0.24	-0.68	0.215	-0.69	-0.785	-0.655	-0.165	-0.14	-0.495	0.215	-0.32	-1.485	-1.155	-0.285	-0.02	-1.62	-1.53	-2.01		-1.205	-0.92	-0.07	-0.6	0.275	-0.825	1	1	-0.556412	-3.34822	0.00257822
AA910981	Hs.496943	Family with sequence similarity 58, member A	FAM58A	92002	BM473242	NP_689487	X	Xq28	regulation of cell cycle		Q96IU5	-1.795	-1.25	-1.005	-2.3	-1.68	-1.945	-2.005	-2.11	-1.715	-2.075	-2.07	-1.84	-2.83	-2.82	-2.63	-1.625	-1.835	-2.75	-3.08	-2.72	-1.55	-2.195	-2.18	-1.7	-1.985	-1.26	-2.06	0	1	-0.658905	-4.3797	0.000185996
N52205	Hs.508284	F-box and leucine-rich repeat protein 3	FBXL3	26224	AL833187	NP_036290	13	13q22	nucleus|protein ubiquitination|ubiquitin ligase complex|ubiquitin-protein ligase activity		Q9UKT7	-1.86	-1.385	0.135	-2.74	-1.1	-2.07	-3.31	-2.905	-2.325	-2.88	-3.005	-2.955	-2.78	-2.74	-2.955	-1.045	-2.395	-5.985	-2.4	-3.61	-2.77	-3.07	-2.62	-1.65	-2.24	-1.975	-3.015	0	1	-0.62872	-4.04254	0.000444141
AI937726	Hs.159699	F-box protein 21	FBXO21	23014	NM_033624	NP_296373	12	12q24.22	ubiquitin cycle|ubiquitin ligase complex|ubiquitin-dependent protein catabolism|ubiquitin-protein ligase activity		O94952	-0.63	0.13	0.26	-0.315	-0.74	-0.46	-0.615	-0.475	-0.77	-0.455	-1.455	-0.67		-0.97	-1.385	-0.66	-1.71			-1.36		-1.335	-1.38	-0.62	-0.69	-0.845	-1.51	4	1	-0.540247	-3.21	0.00362598
AA279787	Hs.525348	F-box protein 34	FBXO34	55030	NM_017943	NP_060413	14	14q22.3	catalytic activity|ubiquitin cycle		Q9NWN3	-0.785	-0.575	-0.075	-1.03	-1.205	-0.98	-1.995	-2.145	-1.15	-1.505	-1.51	-1.81	-1.74	-1.5	-3.72	-0.465	-0.945	-2.31	-1.85	-2.14		-1.96	-2.45	-1.41	-1.45	-0.965	-2.29	1	1	-0.530673	-3.13053	0.00440328
AA463476	Hs.500822	F-box and WD repeat domain containing 4	FBXW4	6468	BX538261	NP_071322	10	10q24	Wnt receptor signaling pathway|development|embryonic limb morphogenesis|molecular function unknown|ubiquitin cycle|ubiquitin ligase complex|ubiquitin-dependent protein catabolism		P57775	0.02	0.87	1.11	0.035	-0.195	-0.01	-0.415	-0.575	-0.51	0.28	-1.04	0.605	-1.97	-1.19	-0.905	-0.46	-0.07	-1.795		-2.76	-3.04	-0.975	-0.68	0	0.04	0.835	-0.245	1	1	-0.557285	-3.35584	0.00252994
AA905628	Hs.10499	Amino acid transporter	FLJ10815	55238	BC063399	NP_060701	16	16q21	amino acid transport|amino acid-polyamine transporter activity|integral to membrane|membrane|transport		Q9NVC3	0.035	0.99	0.685	-0.16	0.655	0.26	0.575	-0.025	1.19	0.505	0.36	0.945	0.71	-0.295	-0.255	0.17	1.74	-0.575	0.28			-0.435	0.5	0.76	0.71	1.12	0.305	2	1	-0.512481	-2.98406	0.0062737
H52119	Hs.642706	Flavin containing monooxygenase 5	FMO5	2330	NM_001461	NP_001452	1	1q21.1	dimethylaniline monooxygenase (N-oxide-forming) activity|disulfide oxidoreductase activity|electron transport|endoplasmic reticulum|integral to membrane|microsome|monooxygenase activity	microsome.		-0.41	0.095	-0.175	-0.535	-0.58	-0.615	-0.99	-1.565	-0.195	-0.83	-0.95	-0.44	-1.4	-1.86	-1.74	-0.325	-0.495	-1.58	-1.34	-1.78		-1.85	-1.23	-0.6	-0.5	0.04	-1.355	1	1	-0.619753	-3.94849	0.000565452
AA443716	Hs.31431	Fructosamine-3-kinase-related protein	FN3KRP	79672	AL136631	NP_078895	17	17q25.3	kinase activity|transferase activity		Q9HA64	-1.56	-0.73	-0.13	-1.59	-1.245	-1.405	-1.97	-1.985		-1.64	-2.73	-2.055	-2.57	-2.415		-1.455	-2.435	-2.74			-2.96	-2.345	-2.67	-1.51		-1.02	-2.09	5	1	-0.686488	-4.72047	7.68924e-05
W57818	Hs.6834	Formin binding protein 4	FNBP4	23360	AB023231	NP_056123	11	11p11.2	G-protein coupled receptor protein signaling pathway|actin cytoskeleton|cell adhesion|histamine receptor activity|integral to membrane|structural molecule activity		Q9Y2L7	-1.86	-1.285	-0.78	-2.16	-1.67	-1.965	-2.395	-1.58	-1.9	-1.815	-2.14	-2.265	-4.9	-3.06	-3.68	-1.88	-2.68					-1.89	-2.21	-2.23	-2.085	-1.87	-2.35	4	1	-0.53642	-3.17803	0.00392133
AA481144	Hs.113150	GTPase activating Rap/RanGAP domain-like 1	GARNL1	253959	AY596970	NP_919277	14	14q13.2	GTPase activator activity|nucleus		O94960	-0.405	-0.675	0.145	-1.01	-0.57	-0.635	-0.415	-0.82	-1.01	-1.055	-1.445	-0.435	-0.67	-0.605	-1.32	-0.495	-0.44	-1.3	-1.01	-0.78	-2.09	-0.635	-1.21	-0.38	0.18	-0.255	-0.365	0	1	-0.548906	-3.28339	0.00302692
R28294	Hs.546256	Glycine cleavage system protein H (aminomethyl carrier)	GCSH	2653	BM474983	NP_004474	16	16q23.2	aminomethyltransferase activity|glycine catabolism|glycine cleavage complex|mitochondrion	mitochondrion.	P23434	-2.585	-2.345	-1.675	-3.75	-2.725	-3.315	-3.145	-3.27	-3.335	-3.535	-3.8	-3.515	-3.66	-3.42	-4.135	-2.905	-3.1	-3.68	-4.35	-5.09	-3.94	-3.095	-3.62	-3.63	-2.815	-2.73	-2.95	0	1	-0.596512	-3.71611	0.00102322
AA150443	Hs.647079	GTPase, IMAP family member 5	GIMAP5	55340	NM_018384	NP_060854	7	7q36.1	GTP binding|integral to membrane|mitochondrion|outer membrane			2.75	2.445	4.23	1.565	2.065	2.61	1.295	1.56	1.89	1.79	2.04	1.385	1.95	0.405	1.36	1.505	2.345	0.085	1.2	2.16	1.07	1.955	2.35	2.37	1.76	2.57	1.595	0	1	-0.498932	-2.87854	0.00806832
AA709323	Hs.632373	Glucocorticoid modulatory element binding protein 1	GMEB1	10691	AK023126	NP_077808	1	1p35.3	nucleus|transcription coactivator activity|transcription factor activity	nucleus. cytoplasm. note=may be also cytoplasmic.		-0.57	0.45	0.64	-0.325	0.3	-0.95	-0.635	-0.855	-0.415	-0.47	-0.76	0.015		-1.19	-1.65	-0.61	-0.995			-2.75		-0.68	-0.42	-0.03	-0.565	-0.23	-0.74	4	1	-0.506554	-2.93754	0.00701228
H22653	Hs.151413	Glia maturation factor, beta	GMFB	2764	BX647679	NP_004115	14	14q22.2	actin binding|growth factor activity|intracellular		P17774	-2.435	-2.27	-0.73	-3.295	-2.38	-2.67	-2.995	-2.605	-2.845	-2.895	-2.93	-2.685	-3.45	-3.34	-4.235	-1.98	-3.005	-3.515	-4.6	-4.88	-3.1	-2.99	-3.71	-2.32	-2.51	-2.56	-3.05	0	1	-0.579838	-3.55846	0.00152432
AW072795	Hs.134587	Guanine nucleotide binding protein (G protein), alpha inhibiting activity polypeptide 1	GNAI1	2770	BC026326	NP_002060	7	7q21	G-protein coupled receptor protein signaling pathway|GTP binding|signal transducer activity|signal transduction		P04898	-0.915	0.14	-0.44	-1.34	-0.33	-1.045	-0.93	-1.085	-1.165	-1.11	-1.195	-1.55	-1.98	-1.27	-1.435	-0.51	-2.16		-2.79	-1.65		-1.355	-1.43	-1.95	-1.125	-1.07	-1.49	2	1	-0.49172	-2.82353	0.00918748
AI278730	Hs.159711	Guanine nucleotide binding protein (G protein), gamma 4	GNG4	2786	NM_001098722	NP_004476	1	1q42.3	heterotrimeric G-protein complex|plasma membrane|regulation of G-protein coupled receptor protein signaling pathway|signal transducer activity|signal transduction	cell membrane; lipid-anchor; cytoplasmic side (potential).	P50150	-1.23	0.29	-1.73	-0.66	-0.86	-0.815	-0.485	-0.475	-1.23	-1.1	-2.01	-0.84	-1.27	0.04	-1.58	-1.095	-1.375	-1.61	-1.69	-1.09	-1.98	-1.08	-1.53	-1.39	-0.345	-1.4	-0.89	0	1	-0.490309	-2.81286	0.00942093
H48661	Hs.633853	Glucosamine-6-phosphate deaminase 1	GNPDA1	10007	AJ002231	NP_005462	5	5q21	N-acetylglucosamine metabolism|carbohydrate metabolism|fertilization (sensu Metazoa)|generation of precursor metabolites and energy|glucosamine catabolism|glucosamine-6-phosphate deaminase activity|hydrolase activity	cytoplasm (by similarity).		-1.17	-0.5	-0.67	-1.62	-0.845	-0.91	-1.44	-1.285	-1.34	-1.405	-1.195	-1.49	-1.36	-1.875	-1.7	-0.84	-0.865	-1.48	-2.38	-2.43	-1.07	-1.605	-1.16	-1.19	-1.24	-0.29	-0.965	0	1	-0.542774	-3.23126	0.00344157
N59368	Hs.495710	Glycoprotein M6B	GPM6B	2824	NM_001001995	NP_005269	X	Xp22.2	cell differentiation|integral to membrane|molecular function unknown|neurogenesis	membrane; multi-pass membrane protein (by similarity).	Q13491	-1.39	-1.265	-0.275	-1.505	-1.05	-0.96	-0.845	-1.085	-0.985	-1.135	-1.495	-1.045	-1.71	-1.12	-1.865	-0.985	-1.115	-1.86	-1.35	-1.07		-1.38	-1.04	-1.02	-1.04	-1.145	-1.89	1	1	-0.504732	-2.92335	0.00725348
H50224	Hs.231320	G protein-coupled receptor 160	GPR160	26996	AJ249248	NP_055188	3	3q26.2-q27	G-protein coupled receptor protein signaling pathway|integral to membrane|receptor activity|rhodopsin-like receptor activity|signal transduction		Q9UJ42	-2.03	-1.26	-0.775	-1.925	-1.425	-2.18	-1.715	-2.415	-1.485	-2.465	-2.155	-2.22	-2.65	-2.6	-1.96	-0.47	-1.6	-3.825	-2.35	-3.07	-2.74	-2.76	-2.63	-1.66	-1.51	-2.08	-3.16	0	1	-0.613988	-3.88937	0.000657895
AI356028	Hs.148685	G protein-coupled receptor, family C, group 5, member B	GPRC5B	51704	NM_016235	NP_057319	16	16p12	G-protein coupled receptor protein signaling pathway|integral to membrane|membrane|metabotropic glutamate, GABA-B-like receptor activity|receptor activity|sevenless binding|signal transduction|visual perception		O75205	1.5	1.775	2.42	-0.345	1.26	-0.35	-1.795	-0.515	-0.325	0.185	-0.925	0.23	-1.14	-0.65	-2.865	1.28	0.24	-0.59	-3.33	-3.9	-1.81	-1.355	-0.5	1.11	1.16	1.06	-0.58	0	1	-0.525478	-3.08811	0.00488132
AA427719	Hs.144725	GRAM domain containing 1B	GRAMD1B	57476	AB033027		11	11q24.1			Q12874	-1.58	-0.845	-0.635	-1.74	-1.045	-2.595	-3.56	-1.19	-1.05	-2.97	-2.56	-2.695	-2.74	-2.985	-2.725	-2.055	-1.395	-2.67	-2.13	-3.15	-2.91	-2.08	-2.61	-0.5	-1.025	-0.57	-2.285	0	1	-0.66731	-4.47992	0.000143466
AA988203	Hs.444356	Growth factor receptor-bound protein 2	GRB2	2885	NM_002086	NP_987102	17	17q24-q25	Ras protein signal transduction|SH3/SH2 adaptor activity|cell-cell signaling|cytosol|epidermal growth factor receptor binding|epidermal growth factor receptor signaling pathway|intracellular signaling cascade|protein binding|protein binding		P29354	-0.96	-1.195	-0.455	-1.445	-0.54	-1.28	-1.115	-1.185	-1.085	-1.96	-1.39	-1.39		-2.16	-1.21	-1.78	-0.545	-2.255	-1.02	-1.7		-1.695	-1.72	-1.11	-1.205	-1.405	-1.82	2	1	-0.55495	-3.3355	0.00266085
AI978969	Hs.279837	Glutathione S-transferase M2 (muscle)	GSTM2	2946	BI911084	NP_000839	1	1p13.3	glutathione transferase activity|metabolism|transferase activity	cytoplasm.	P28161	0.065	1.37	0.57	0.59	0.43	0.23	-0.52	-0.04	0.22	0.375	-0.05	0.61		-0.615	-0.225	0.375	0.47	-0.59	0.22			-0.195	-0.46	0.42	0.18	0.505	-0.53	3	1	-0.519432	-3.03935	0.00549236
R63065	Hs.2006	Glutathione S-transferase M3 (brain)	GSTM3	2947	NM_000849	NP_000840	1	1p13.3	establishment of blood-nerve barrier|glutathione transferase activity|metabolism|transferase activity	cytoplasm.	P21266	-1.44	-0.495	0.255	-2.035	-0.59	-1.185	-1.45	-1.97	-1.175	-1.355	-1.105	-1.26	-1.31	-2.58	-2.335	-0.05	-0.75	-2.7	-1.46	-2.04	-1.58	-2.115	-2.66	-1.84	-1.265	-1.245	-1.975	0	1	-0.509109	-2.95752	0.00668543
AA455964	Hs.445272	General transcription factor IIE, polypeptide 1, alpha 56kDa	GTF2E1	2960	NM_005513	NP_005504	3	3q21-q24	general RNA polymerase II transcription factor activity|nucleus|regulation of transcription, DNA-dependent|transcription|transcription factor TFIIE complex|transcription initiation from RNA polymerase II promoter	nucleus.	P29083	-2.48	-1.865	-1.265	-2.285	-2.045	-1.975	-3.095	-2.345	-2.18	-2.945	-2.125	-2.875	-3.19	-2.79	-3.15	-2.025	-2.8	-3.36	-3.21	-3.35	-4.21	-2.86	-3.29	-2.09	-2.62	-2.495	-2.765	0	1	-0.580451	-3.56413	0.0015027
AI668800	Hs.119192	H2A histone family, member Z	H2AFZ	3015	AK056803	NP_002097	4	4q24		nucleus.	P17317	-3.46	-3.33		-3.665	-3.33	-3.18	-3.59	-3.18	-2.975		-3.505	-3.61	-3.89	-4.17	-4.01	-2.95	-3.68	-3.9	-3.85	-3.83		-3.4	-3.48	-3.45	-3.485	-3.18	-3.44	3	1	-0.60748	-3.82383	0.000777834
AA878273	Hs.533624	H3 histone, family 3A	H3F3A	3020	BM907805	NP_002098	2	1q41		nucleus.	P06351	-1.405	-0.835	0.13	-3.02	-0.955	-1.14	-2.515	-2.105	-2.605	-2.085	-2.625	-1.89	-2.07	-2.135	-3.725	-0.29	-0.78	-2.735	-4.11	-3.21	-3.93	-2.255	-2.38	-1.83	-1.555	-0.87	-1.835	0	1	-0.513888	-2.99518	0.00610849
AA916323	Hs.516032	Hydroxyacyl-Coenzyme A dehydrogenase/3-ketoacyl-Coenzyme A thiolase/enoyl-Coenzyme A hydratase (trifunctional protein), alpha subunit	HADHA	3030	NM_000182	NP_000173	2	2p23	3-hydroxyacyl-CoA dehydrogenase activity|acetyl-CoA C-acetyltransferase activity|enoyl-CoA hydratase activity|fatty acid metabolism|lipid metabolism|long-chain-3-hydroxyacyl-CoA dehydrogenase activity|lyase activity|metabolism|mitochondrion|oxidoreductase activity	mitochondrion.	P40939	-0.94	-0.235	0.615	-1.245	-0.53	-0.645	-2.4	-1.55	-1.09	-1.16	-0.99	-1.245	-1.16	-2.07	-1.675	-0.79	-0.525		-2.69	-2.45		-1.87	-0.41	-0.91	-0.435	-0.29	-0.715	2	1	-0.490614	-2.81516	0.00937002
AA625662	Hs.632532	Histone acetyltransferase 1	HAT1	8520	AK127840	NP_003633	2	2q31.2-q33.1	DNA packaging|acyltransferase activity|histone acetyltransferase activity|internal protein amino acid acetylation|nucleus|protein binding|transferase activity	nucleus. cytoplasm. note=nuclear in s-phase cells and cytoplasmic.		-3.77	-3.61	-2.955	-3.435	-3.255	-3.6	-4.285	-3.425	-3.455	-4.305	-4.335	-4.26	-4.38	-4.2	-3.89	-3.68	-4.505	-5.1	-4.71	-5	-4.97	-4.195	-4.29	-3.78	-4.44	-4.07	-4.61	0	1	-0.542017	-3.22488	0.00349596
N50797	Hs.484950	Histone cluster 1, H2ac	HIST1H2AC	8334	CR608156	NP_003503	6	6p21.3	DNA binding|chromosome|chromosome organization and biogenesis (sensu Eukaryota)|nucleosome|nucleosome assembly|nucleus	nucleus.	Q93077	-2.265	-1.69	-1.36	-2.12	-1.53	-1.56	-2.19	-2.07	-1.305	-2.025	-1.915	-1.71	-3.43	-2.715	-1.795	-1.91	-2.19	-3.26		-2.06	-2.73	-2.185	-2.57	-2.27	-2.11	-2.085	-2.035	1	1	-0.525437	-3.08779	0.00488518
AI218900	Hs.143080	Histone cluster 1, H4b	HIST1H4B	8366	EL736373	NP_003535	6	6p21.3		nucleus.		-2.885	-1.635	-1.42	-2.805	-2.085	-2.21	-3.525	-2.93	-2.53	-3.01	-3.005	-3.005	-3.33	-2.645	-3.84	-2.115	-1.13	-2.865	-3.13	-3.6	-3.67	-3.55	-3.49	-2.85	-2.63	-2.255	-2.94	0	1	-0.511268	-2.97449	0.00641928
AA496149	Hs.59889	3-hydroxy-3-methylglutaryl-Coenzyme A synthase 2 (mitochondrial)	HMGCS2	3158	BC044217	NP_005509	1	1p13-p12	acetyl-CoA metabolism|cholesterol biosynthesis|hydroxymethylglutaryl-CoA synthase activity|mitochondrion|transferase activity	mitochondrion.	P54868	3.405	5.315	3.87	2.255	2.565	2.035	1.16	2.35	1.43	2.68	2.315	2.2	1.89	1.825	1.47	2.575	1.71	1.435	1.93	2.52	1.53	1.46	0.94	2.58	3.235	3.18	2.23	0	1	-0.534536	-3.16239	0.00407414
AA916857	Hs.632332	Homeobox and leucine zipper encoding	HOMEZ	57594	NM_020834	NP_065885	14	14q11.2	nucleus|regulation of transcription, DNA-dependent|transcription factor activity			-0.37	0.99	1.01	0.015	0.18	0.51	-0.25	-0.295	0.105	-0.175	-0.64	-0.44		-0.71	-0.33	-0.105	0.77	-3.19	1.16	0.21	-2.53	-1.02	-1.36	-0.09	-0.475	-0.185	-1.25	1	1	-0.511886	-2.97936	0.00634485
AA905044	Hs.301963	Homeobox D8	HOXD8	3234	BC090853	NP_062458	2	2q31.1	determination of anterior/posterior axis, embryo|development|nucleus|regulation of transcription, DNA-dependent|transcription factor activity	nucleus.	P13378	2.53	3.34	3.235	0.92	2.12	2.115	1.11	1.905	1.635	1.61	1.95	2.465		1.735	-0.06	2.845	2.235	1.51	1.81	1.75	1.18	1.845	1.35	2.28	2.555	2.965	1.32	1	1	-0.487221	-2.7896	0.00994932
AA435977	Hs.59486	Hydroxysteroid dehydrogenase like 2	HSDL2	84263	AY093428	NP_115679	9	9q32	metabolism|oxidoreductase activity|sterol carrier activity		Q6YN16	-2.07	-1.145	-0.245	-1.955	-1.92	-1.45	-3.19	-2.355	-2.295	-2.365	-2.6	-2.59	-2.61	-2.51	-3.53	-1.09	-2.075		-4.41	-4.29		-2.83	-3.08	-2.1	-1.84	-1.62	-2.225	2	1	-0.606496	-3.81403	0.00079752
AA703169	Hs.413899	5-hydroxytryptamine (serotonin) receptor 3A	HTR3A	3359	NM_213621	NP_998786	11	11q23.1	digestion|extracellular ligand-gated ion channel activity|integral to plasma membrane|ion channel activity|ion transport|neurotransmitter receptor activity|nicotinic acetylcholine-activated cation-selective channel activity|postsynaptic membrane|serotonin receptor activity|serotonin-activated cation-selective channel activity|synaptic transmission	cell junction, synapse, postsynaptic cell membrane; multi-pass membrane protein.	P46098	-2.56	-1.785	-2.115	-1.75	-2.485	-2.34	-1.72	-1.8	-2.76	-2.29	-1.955	-2.4	-3.2	-2.505	-2.98	-2.71	-3.075	-3.82		-3.56	-2.06	-2.885	-2.08	-2.54	-1.995	-2.435	-2.83	1	1	-0.57955	-3.5558	0.00153457
AA464196	Hs.75619	Hyaluronoglucosaminidase 1	HYAL1	3373	NM_007312	NP_695018	3	3p21.3-p21.2	carbohydrate metabolism|extracellular space|hyalurononglucosaminidase activity|hyalurononglucosaminidase activity|hydrolase activity, acting on glycosyl bonds|lysosome|receptor activity	secreted. lysosome.	Q12794	0.105	1.405	1.705	-0.22	0.44	0.53	-1.445	-0.275	0.32	-0.435	-0.785	0.475	0.02	-0.9	-1.77	0.34	0.965	-0.72	0.16	-1.15	-0.95	-1.17	-1.05	-0.43	0.375	1.215	-0.75	0	1	-0.542113	-3.22569	0.00348898
AA418021	Hs.56279	ICEBERG caspase-1 inhibitor	ICEBERG	59082	DB328860	NP_067546	11	11q21-q22	cysteine protease inhibitor activity|inflammatory response|intracellular|protein binding|regulation of apoptosis		P57730	0	0.425	0.075	0.015	0.04	0.03	-0.045	0.27	-0.655	-0.315	-0.09	-0.165		-1.01	-0.78	-0.855	0.64	-5.545	0.95			-0.34	-0.81	-0.18	-0.575	-0.05	-0.025	3	1	-0.567198	-3.44349	0.00203378
H82442	Hs.180919	Inhibitor of DNA binding 2, dominant negative helix-loop-helix protein	ID2	3398	CR623038	NP_002157	2	2p25	development|nucleus	nucleus.	Q02363	-1.11	-0.07	0.175	-1.39	-0.47	-1.21	-1.5	-1.675	-0.82	-1.18	-1.44	-0.32	-1.23	-2.04	-1.79	-1.785	0.26	-1.455	-3.23	-2.25	-1.88	-1.22	-1.18	-1.08	-0.585	0.145	-0.44	0	1	-0.515603	-3.00879	0.00591192
AA280931	Hs.435949	IKAROS family zinc finger 1 (Ikaros)	IKZF1	10320	AF432219	NP_006051	7	7p13-p11.1	DNA binding|mesoderm development|nucleus|regulation of transcription, DNA-dependent|transcription|zinc ion binding		Q13422	-1.59	-1.185	-0.375	-2.42	-1.285	-1.885	-1.95	-2.225	-1.69	-2.245	-2.37	-1.81	-2.68	-2.185	-2.465	-1.22	-1.555	-3.595	-1.99	-1.61	-0.4	-2.27	-2.25	-2.08	-1.66	-1.245	-1.94	0	1	-0.555646	-3.34155	0.0026212
H78386	Hs.25333	Interleukin 1 receptor, type II	IL1R2	7850	NM_004633	NP_775465	2	2q12-q22	immune response|integral to membrane|interleukin-1, Type II, blocking receptor activity|receptor activity	membrane; single-pass type i membrane protein.	P27930	-0.525	1.205	0.75	-0.2	-0.35	0.3	0.335	0.16	0.32	0.1	0.22	-0.17		0.19	-0.845	-1.49				-2.58		-0.66	-1.78	0.22	-0.455	-0.105	-0.925	5	1	-0.51999	-3.04382	0.0054334
H12105	Hs.596014	Importin 9	IPO9	55705	NM_018085	NP_060555	1	1q32.1	binding|cytoplasm|nuclear pore|nucleus|protein transport|protein transporter activity|protein-nucleus import, docking			-0.91	-0.83	-0.11	-0.995	-0.67	-1.45	-1.265	-1.68	-0.62	-1.89	-1.205	-0.745		-1.475	-1.6	-0.7	-0.97	-2.41	-1.31	-1.55		-1.31	-1.97	-0.91	-1.125	-0.85	-1.365	2	1	-0.591278	-3.66585	0.0011623
AA457038	Hs.467662	Integrin beta 1 binding protein 1	ITGB1BP1	9270	AK093179	NP_071729	2	2p25.2	cell-matrix adhesion|membrane|protein C-terminus binding|protein kinase cascade	cytoplasm.	O43150	-2.83	-1.735	-0.155	-2.885	-1.645	-1.91	-3.82	-2.705	-2.79	-3.37	-2.975	-2.94	-4.02	-2.985	-3.94	-0.805	-2.725	-3.845	-4.17	-4.82	-3.92	-3.325	-3.71	-2.93	-3.015	-2.725	-3.515	0	1	-0.512024	-2.98045	0.00632826
AA931102	Hs.150718	Junctional adhesion molecule 3	JAM3	83700	NM_032801	NP_116190	11	11q25	integral to membrane		Q8WWL8	-1.72	-1.445	-1.2	-2.345	-1.08	-1.67	-2.84	-2.265	-2.355	-2.335	-2.065	-2.23	-2.34	-2.575	-3.11	-2.48	-1.79	-3.22	-3.74	-4.74	-3.43	-2.345	-2.78	-1.69	-2.27	-1.465	-2.515	0	1	-0.570518	-3.47333	0.00188752
AA609740	Hs.450175	Katanin p60 (ATPase-containing) subunit A 1	KATNA1	11104	CR600129	NP_008975	6	6q25.1	ATP binding|cell cycle|cytokinesis|cytoskeleton|hydrolase activity|microtubule-severing ATPase activity|mitosis|nucleoside-triphosphatase activity|nucleotide binding	cytoplasm. centrosome. spindle. note=predominantly cytoplasmic. also localized to the interphase centrosome. enhanced recruitment to the mitotic spindle poles requires microtubules and interaction with katnb1.	Q8NF40	-2.505	-0.965	-1.04	-2.085	-1.31	-2.13	-1.455	-2.14	-2.245	-2.6	-2.415	-2.055		-1.91	-3.385	-1.66	-2.59	-2.445		-2.99		-3.27	-2.4	-2.56	-2.225	-1.92	-1.575	3	1	-0.539196	-3.20119	0.00370517
H11376	Hs.153521	Potassium voltage-gated channel, Shaw-related subfamily, member 4	KCNC4	3749	NM_004978	NP_720198	1	1p21	cation transport|integral to membrane|membrane|membrane fraction|potassium ion transport|potassium ion transport|protein binding|synaptic transmission|voltage-gated potassium channel activity|voltage-gated potassium channel activity|voltage-gated potassium channel complex|voltage-gated potassium channel complex	membrane; multi-pass membrane protein.	Q03721	-0.51	0.805	0.115	-0.82	-0.02	-1.14	-0.99	-0.68	-0.81	-0.395	-0.985	0.02	-2.64	-1.2	-1.895	-0.43	-0.915			-1.93		-1.17	-1.52	-0.57	-0.41	-0.31	-1	3	1	-0.600708	-3.75692	0.000922392
AW006385	Hs.95162	Potassium voltage-gated channel, KQT-like subfamily, member 1	KCNQ1	3784	BX640740	NP_861463	11	11p15.5	cation transport|delayed rectifier potassium channel activity|integral to membrane|membrane|membrane fraction|muscle contraction|perception of sound|potassium ion transport|potassium ion transport|regulation of heart contraction rate|voltage-gated potassium channel activity|voltage-gated potassium channel complex|voltage-gated potassium channel complex	membrane; multi-pass membrane protein.	P51787	2.815	3.215	3.545	2.275	1.74	2.59	0.1	1.27	1.53	2.375	1.175	2.585	1.51	0.145	-0.34	3.29	2.45	0.79	0.48	0.6		0.49	0.97	1.88	2.65	3.23	1.87	1	1	-0.514636	-3.00111	0.00602208
AA599741	Hs.657046	Potassium channel, subfamily T, member 2	KCNT2	343450	BX647852	NP_940905	1	1q31.3	calcium ion binding|calcium-activated potassium channel activity|integral to membrane|ion transport|membrane|potassium ion transport|voltage-gated ion channel activity			-1.82	-1.025	-0.35	-2.41	-1.055	-1.54	-2.74	-2.58	-2.35	-2.26	-2.305	-2.18	-2.21	-2.44	-3.73	-1.315	-0.525	-2.915	-3.56	-4.2	-4.38	-2.67	-2.48	-2.04	-2.21	-1.18	-2.595	0	1	-0.502598	-2.90681	0.00754474
AA401378	Hs.133044	Raptor	KIAA1303	57521	NM_020761	NP_065812	17	17q25.3			Q8N122	-0.495	-0.16	0.09	0.005	-0.2	-0.375	-0.735	-0.38	-0.16	-0.51	-0.435	-0.13	0.05	-0.53	-0.64	-0.03	0.27	-1.03	-0.23	-0.46		-0.73	-0.45		0.015	-0.19	-0.285	2	1	-0.509425	-2.96	0.00664592
AA025055	Hs.65009	KIAA1754-like	KIAA1754L	150771	BC034503	NP_848590	2	2q11.2				-1.95	-0.69	-0.945	-1.265	-0.87	-1.555	-1.37	-1.465	-1.975	-1.885	-2.385	-2.18		-1.55	-3.865	-1.94	-2.25					-3.17	-2.3	-2.14	-1.775	-1.305	-2.285	5	1	-0.648691	-4.2618	0.000252326
W86466	Hs.444767	Kinesin family member 13B	KIF13B	23303	NM_015254	NP_056069	8	8p21.1	ATP binding|T cell activation|cytoplasm|cytoskeleton|microtubule associated complex|microtubule motor activity|microtubule-based movement|protein kinase binding|protein targeting|signal transduction		Q9NQT8	0.65	1.76	1.965	1.235	1.22	1.235	-0.06	0.48	1.02	0.63	0.415	1.85		0.23	-0.03	1.22	1.395	-0.49	0.37			-0.76	0.76	1.28	1.07	2.22	0.74	3	1	-0.556213	-3.34649	0.00258929
H38136	Hs.12229	Kruppel-like factor 11	KLF11	8462	BC063286	NP_003588	2	2p25	negative regulation of cell proliferation|negative regulation of transcription from RNA polymerase II promoter|nucleus|regulation of transcription, DNA-dependent|transcription|transcription factor activity|transcription from RNA polymerase II promoter|zinc ion binding	nucleus.		-1.04	-0.045	0.29	-0.645	-0.13	-0.555	-0.94	-0.66	-1.7	-0.855	-0.67	-1.575		-1.06	-0.89	-0.335		-2.68	-3.37			-1.9	-1.14	-1.13	-1.295	-0.995	-1.44	4	1	-0.491124	-2.81902	0.00928543
W84891	Hs.373857	Kruppel-like factor 12	KLF12	11278	NM_007249	NP_057369	13	13q22	nucleus|regulation of transcription from RNA polymerase II promoter|transcription|transcription corepressor activity|transcription factor activity|zinc ion binding	nucleus.	Q9Y4X4	0.245	0.28	0.61	0.325	0.14	0.035	-0.44	0.15	-0.5	-0.725	-0.36	-0.605		-0.42	-0.535		0.215		-1.44	-0.44		0.14	-0.51	0.24	0.03	-0.19	0.48	4	1	-0.58416	-3.59864	0.00137752
AA426216	Hs.467279	Leukocyte receptor cluster (LRC) member 4	LENG4	79143	AK123290	NP_077274	19	19q13.4	biological process unknown|cellular component unknown|receptor activity		Q96N66	-2.35	-0.955	0.43	-2.72	-2.105	-1.755	-4.645	-2.985	-2.29	-2.54	-3.125	-2.505	-2.72	-4.04	-4.07	-1.9	-1.355	-3.315	-3.52	-4.49	-3.88	-3.435	-3.25	-2.31	-2.155	-1.77	-2.98	0	1	-0.526207	-3.09403	0.00481169
AA441933	Hs.519075	Leiomodin 1 (smooth muscle)	LMOD1	25802	AK127212	NP_036266	1	1q32	cytoskeleton|membrane fraction|tropomyosin binding	cytoplasm. cytoplasm, cytoskeleton.	P29536	0.54	0.765	0.28	-0.035	-0.39	-0.51	0.02	-0.535	-0.74	-0.49	-2.36	-0.375		-0.92	-1.7	-1.36	-1.98	-2.18			0.51	0.065	-1.45	-0.6	-0.33	-0.92	-0.74	3	1	-0.547851	-3.27437	0.00309503
AI821646	Hs.97860	Leucine rich repeat and fibronectin type III domain containing 1	LRFN1	57622	NM_020862		19	19q13.2			Q8TBS9	-0.315	0.575	1.335	0.415	-0.04	0.445	0.53	0.215	0.24	0.06	-0.44	-0.155		-0.87	-0.485	0.985		-1.72	-1.5	-0.12		-0.125	-0.87	-0.05	-0.55	-0.505	-0.65	3	1	-0.566986	-3.44158	0.00204346
N71497	Hs.584775	Low density lipoprotein receptor-related protein 6	LRP6	4040	NM_002336	NP_002327	12	12p11-p13	Wnt receptor signaling pathway|development|endocytosis|integral to membrane|plasma membrane|protein binding|receptor activity	membrane; single-pass type i membrane protein (potential).		1.19	1.63	1.575	0.125	1.255	0.19	-0.84	-0.75	0.275	-0.62	0.08	1	0.23	-0.48	-1.765	0.695	0.84	-0.545	-1.33	-1.4		-0.145	-0.01	0.74	0.395	2.045	-0.21	1	1	-0.522611	-3.06491	0.00516346
AA437389	Hs.596543	Lanosterol synthase (2,3-oxidosqualene-lanosterol cyclase)	LSS	4047	AK226141	NP_002331	21	21q22.3	isomerase activity|lanosterol synthase activity|lyase activity|metabolism|steroid biosynthesis			-1.98	-0.9	-1.305	-1.845	-1.14	-1.74	-2.455	-2.035	-2.04	-1.885	-2.27	-1.81	-2.29	-1.91	-2.905	-1.88	-2.04	-2.325	-2.94	-2.25	-3.28	-2.3	-2.72	-1.51	-2.24	-1.13	-2.765	0	1	-0.513411	-2.99141	0.0061641
AA037402	Hs.651210	V-maf musculoaponeurotic fibrosarcoma oncogene homolog B (avian)	MAFB	9935	NM_005461	NP_005452	20	20q11.2-q13.1	DNA binding|nucleus|regulation of transcription, DNA-dependent|sensory organ development|transcription	nucleus (by similarity).		0.335	0.67	-0.02	0.385	1.395	-0.45	0.34	0.135	0.165	-0.34	0.21	-0.48	-1.57	-0.245	-0.215	-1.54	-0.335		-1.08	-2.5		0.09	-0.96	0.39	-0.55	0.655	-0.765	2	1	-0.496117	-2.85697	0.00849068
AA976171	Hs.654788	Membrane associated guanylate kinase, WW and PDZ domain containing 2	MAGI2	9863	NM_012301	NP_036433	7	7q21	protein binding			-0.15	0.69	1.395	-0.175	1.095	-0.475	-0.245	-0.365	-0.95	-0.895		-1.605		0	-1.37	0.24		-2.11	-3.38	-1.39		-0.86	-1.94	-0.07	-1.135	-0.31	-1.16	4	1	-0.579397	-3.55438	0.00154005
AA464623	Hs.6126	Mannosidase, beta A, lysosomal-like	MANBAL	63905	AK026708	NP_071360	20	20q11.23-q12	integral to membrane		Q9NQG1	-0.66	0.25	1.08	-1.19	-0.26	-0.76	-1.9	-1.5	-0.55	-0.89	-1.12	-0.29	-0.94	-2.055	-2.34	0.065	0.19	-1.535	-2.4	-2.19		-1.185	-1.07	-0.54	-0.83	0.105	-1.355	1	1	-0.496913	-2.86306	0.00836946
W47099	Hs.183646	Mitochondrial trans-2-enoyl-CoA reductase	MECR	51102	NM_001024732	NP_057095	1	1p36.1-p35.1			Q9BV79	-0.8	0.075	-0.2	-1.165	-0.24	-0.88	-1.32	-1.105	-0.34	-0.99	-1.075	-0.605		-0.93	-1.58	-0.635	-0.09		-3.18	-2.15		-1.355	-1.26	-0.75	-0.68	-0.605	-0.755	3	1	-0.56222	-3.3992	0.00227131
AA431181	Hs.365207	Mediator complex subunit 16	MED16	10025	AF106934	NP_005472	19	19p13.3	RNA polymerase II transcription mediator activity|androgen receptor signaling pathway|catalytic activity|mediator complex|nucleus|receptor activity|regulation of transcription from RNA polymerase II promoter|thyroid hormone receptor binding|thyroid hormone receptor coactivator activity|transcription|transcription cofactor activity|transcription initiation from RNA polymerase II promoter|transcrip…		Q9Y2X0	0.21	0.63	0.66	0.005	0.465	-0.38	-0.16	-0.37	0.365	-0.07	-0.265	0.135	-0.17	-0.29	-0.68	0.265	0.445	-0.455	-0.53	0.15		-0.31	-0.2	0.12	0.195	0.3	-0.225	1	1	-0.585859	-3.61457	0.00132324
R72174	Hs.512607	Membrane interacting protein of RGS16	MIR16	51573	NM_016641	NP_057725	16	16p12-p11.2	glycerol metabolism|glycerophosphodiester phosphodiesterase activity|glycerophosphodiester phosphodiesterase activity|integral to membrane|lipid metabolism		O43334	-1.625	-0.76	-0.215	-1.45	-0.54	-1.865	-1.71	-1.465	-1.495	-1.755	-1.3	-2.43	-1.99	-1.355	-2.385	-1.285	-1.05	-2.84	-2.29	-2.18		-2.315	-2.51	-1.28	-1.985	-1.77	-2.355	1	1	-0.583461	-3.59212	0.00140038
AI017696	Hs.472119	McKusick-Kaufman syndrome	MKKS	8195	NM_018848	NP_740754	20	20p12	ATP binding|gonad development|heart development|protein folding|protein folding|sensory perception|unfolded protein binding|unfolded protein binding|visual perception		Q9NPJ1	-0.8	-0.35	0.245	-0.765	-0.825	-1.1	-2.175	-1.575	-1.185	-1.77	-1.79	-0.775		-1.805	-2.08	-0.795	-1.07	-2.2	-0.48	-2.22	-1.93	-1.935	-2.4	-1.01	-1.255	-0.545	-2.155	1	1	-0.490629	-2.81528	0.00936747
H93085	Hs.240	M-phase phosphoprotein 1	MPHOSPH1	9585	AB033337	NP_057279	10	10q23.31	ATP binding|ATP binding|ATPase activity|ATPase activity|WW domain binding|WW domain binding|cell cycle arrest|cell cycle arrest|centrosome|centrosome|microtubule associated complex|microtubule motor activity|microtubule-based movement|nucleolus|nucleolus|nucleoplasm|nucleoplasm|regulation of mitosis|regulation of mitosis		Q96Q89	-0.07	1.055	0.425	-0.04	0.49	-0.305	-0.72	-0.595	0.085	0.42	-0.72	0.14	0.04	-0.415	-1.04	-0.23	0.51	-0.73	-1.94	-1.08	-1.36	-0.575	-0.35	-0.32	0.19	1.1	-0.495	0	1	-0.51859	-3.03261	0.00558242
N74236	Hs.496984	Membrane protein, palmitoylated 1, 55kDa	MPP1	4354	AK093702	NP_002427	X	Xq28	guanylate kinase activity|integral to plasma membrane|membrane|membrane fraction|protein binding|signal transduction	membrane; peripheral membrane protein.	Q00013	-1.485	-0.32	-0.8	-1.52	-1.08	-1.43	-2.445	-1.51	-1.485	-1.795	-1.44	-1.195	-1.88	-1.73	-1.975	-1.205	-1.255	-1.98	-3.54	-3.72	-2.89	-2.345	-2.46	-1.32	-1.54	-0.865	-2.09	0	1	-0.488808	-2.80154	0.00967464
AA974008	Hs.192649	MRE11 meiotic recombination 11 homolog A (S. cerevisiae)	MRE11A	4361	NM_005590	NP_005582	11	11q21	3'-5' exonuclease activity|double-strand break repair via nonhomologous end-joining|double-stranded DNA binding|hydrolase activity|manganese ion binding|meiosis|meiotic recombination|nucleoplasm|regulation of mitotic recombination|single-stranded DNA specific endodeoxyribonuclease activity|telomerase-dependent telomere maintenance	nucleus (by similarity). note=localizes to discrete nuclear foci after treatment with genotoxic agents (by similarity).	P49959	1.19	1.785	1.595	0.17	0.93	1.245	0.285	0.275	-0.39	-0.315	-0.155	-0.205		1.255	-0.595	0.18	1.2					0.51	-1.04	0.85	0.64	0.61	-1.11	5	1	-0.504138	-2.91874	0.00733361
AA490609	Hs.532019	Mitochondrial ribosomal protein L1	MRPL1	65008	NM_020236	NP_064621	4	4q21.1	RNA binding|intracellular|large ribosomal subunit|mitochondrion|protein biosynthesis|structural constituent of ribosome		Q9NRL5	-1.86	-1.405	-0.71	-1.95	-1.555	-1.81	-2.655	-2.1	-2.005	-1.965	-2.28	-2.11	-2.83	-1.655	-2.44	-1.65	-2.385	-2.775	-4.24	-3.17	-2.57	-2.595	-2.74	-2.33	-1.575	-1.865	-2.96	0	1	-0.508739	-2.95462	0.00673194
AA148505	Hs.333823	Mitochondrial ribosomal protein L13	MRPL13	28998	AK123239	NP_054797	8	8q22.1-q22.3	mitochondrial large ribosomal subunit|mitochondrion|protein biosynthesis|ribosome|structural constituent of ribosome		Q9BYD1	-3.085	-2.08	-1.56	-2.6	-2.205	-2.895	-3.44	-3.185	-2.72	-2.895	-3.635	-3.135	-4.22	-3.245	-3.765	-2.135	-2.645	-3.535	-4.51	-5.02	-3.4	-3.54		-3.47	-3.055	-2.635	-3.265	1	1	-0.542151	-3.22601	0.00348626
AA932558	Hs.311190	Mitochondrial ribosomal protein L14	MRPL14	64928	BM910935	NP_115487	6	6p21.3	protein biosynthesis|ribosome|structural constituent of ribosome		Q96FU7	-2.375	-1.705	-1.22	-2.48	-2.475	-2.455	-2.97	-2.52	-2.59	-2.95	-2.855	-3.065	-3.83	-3.28	-3.72	-1.92	-2.535	-3.725	-4.1	-4.86	-5.04	-3.115	-3.61	-2.94	-2.575	-2.415	-3.16	0	1	-0.605875	-3.80786	0.000810169
N32274	Hs.555973	Mitochondrial ribosomal protein S25	MRPS25	64432	NM_022497	NP_071942	3	3p25	mitochondrial small ribosomal subunit|mitochondrion|nucleic acid binding|protein biosynthesis|ribonucleoprotein complex|structural constituent of ribosome	mitochondrion.		-1.585	-1.215	-1.3	-2.745	-1.05	-1.91	-2.935	-2.165	-2.085	-2.325	-2.515	-1.56	-2.33	-2.335	-3.01	-1.16	-1.595	-2.6	-2.42	-3.05	-0.78	-2.73	-2.77	-1.51	-1.31	-1.57	-2.5	0	1	-0.50437	-2.92054	0.00730223
R08658	Hs.416207	Mitochondrial ribosomal protein S33	MRPS33	51650	BG421333	NP_444263	7	7q32-q34	mitochondrial small ribosomal subunit|mitochondrion|protein biosynthesis|ribonucleoprotein complex|structural constituent of ribosome	mitochondrion.		-2.185	-2.24	-1.23	-2.455	-2.12	-2.42	-2.4	-2.05	-2.06	-2.475	-2.39	-2.395	-3.16	-2.555	-2.81	-1.555	-2.465	-2.57	-2.51	-2.75	-2.8	-2.37	-2.88	-2.39	-2.17	-1.89	-1.87	0	1	-0.505421	-2.92871	0.00716144
AA128693	Hs.655259	Mitochondrial ribosomal protein S5	MRPS5	64969	AK124892	NP_114108	2	2p11.2-q11.2	mitochondrion|protein biosynthesis|ribosome|structural constituent of ribosome	mitochondrion.		1.075	2.075	2.05	1.605	1.69	1.405	0.55	1.025	1.815	1.105	1.15	1.79	1.38	0.31	1.435	1.34	2.02	0.775	0.18	0.21	0.63	0.345	1.26	1.77	1.53	1.975	1.03	0	1	-0.500569	-2.89114	0.00783087
AA455880	Hs.501898	Murine retrovirus integration site 1 homolog	MRVI1	10335	NM_001100163	NP_569056	11	11p15	endoplasmic reticulum membrane		Q9Y6F6	-0.405	0.04	0.565	-0.235	-0.735	-0.36	-0.39	-0.445	-0.46	-0.705	-0.605	-0.59		-1.07	-0.775	-0.045	-0.22	-3.025	-0.29	0.14		-0.965	-1.54	-0.39	-0.61	-0.62	-0.405	2	1	-0.581582	-3.57462	0.00146353
AI347695	Hs.382176	Mitochondrial translational release factor 1	MTRF1	9617	BC038427	NP_004285	13	13q14.1-q14.3	mitochondrion|protein biosynthesis|regulation of translational termination|translation release factor activity	mitochondrion.	O75570	0.155	1.005	0.215	-0.375	0.19	-0.375	-0.77	-0.59	-0.295	-0.96	-1.085	-0.535	-0.64	-0.405	-1.16	0.285	-0.115	-0.405	-0.55	-0.85	-1.45	-1.075	-1.08	0.09	0.555	0.085	-0.985	0	1	-0.605802	-3.80713	0.000811677
AI950312	Hs.485527	Methylmalonyl Coenzyme A mutase	MUT	4594	NM_000255	NP_000246	6	6p12.3	cobalt ion binding|isomerase activity|metabolism|methylmalonyl-CoA mutase activity|mitochondrion	mitochondrion matrix.	P22033	-0.5	-0.175	0.73	-1.785	-0.365	-1.145	-1.6	-1.615	-1.19	-1.575	-2.02	-1.67	-1.55	-1.26	-2.525	-0.76	-0.555	-1.485	-1.53	-2.08	-1.81	-1.22	-1.68	-0.77	-0.025	-0.01	-1.02	0	1	-0.644783	-4.21777	0.000282731
AA447515	Hs.655020	MAX dimerization protein 4	MXD4	10608	AK024501	NP_006445	4	4p16.3	DNA binding|negative regulation of cell proliferation|negative regulation of transcription from RNA polymerase II promoter|nucleus|protein binding|regulation of transcription, DNA-dependent|transcription|transcription corepressor activity	nucleus (by similarity).		1.97	2.075	3.205	1.345	2.04	1.95	-0.295	0.41	2.035	1.055	1.165	1.815	1.49	0.6	-1.155	1.375	2.695	0.095	-0.35	0.11		0.37	1.41	2.39	1.775	2.71	0.7	1	1	-0.540298	-3.21042	0.0036222
N49284	Hs.654446	V-myb myeloblastosis viral oncogene homolog (avian)	MYB	4602	AJ606319	NP_005366	6	6q22-q23	DNA binding|nuclear matrix|regulation of transcription, DNA-dependent|transcriptional activator activity	nucleus.		-1.13	-1.71	-0.79	-2.15	-1.4	-1.215	-1.895	-2.025	-1.735	-1.81	-1.705	-1.47	-2.17	-2.015	-2.66	-2.585	-1.98	-3.025	-3.11	-2.16	-3.22	-2.35	-3	-0.43	-2.1	-0.235	-2.38	0	1	-0.515687	-3.00946	0.00590245
AA700471	Hs.481720	Myosin X	MYO10	4651	NM_012334	NP_036466	5	5p15.1-p14.3	ATP binding|actin binding|cytoskeleton|motor activity|myosin|signal transduction		Q9HD67	-2.41	-1.185	-0.5	-2.48	-2.08	-2.365	-4.245	-2.475	-2.73	-3.08	-3.045	-2.9	-2.81	-3.095	-3.625	-1.34	-1.605	-2.885	-3.28	-4.75	-3.18	-3.685	-3.59	-2.29	-2.205	-2.115	-3.215	0	1	-0.498506	-2.87527	0.00813107
N90137	Hs.477693	NCK adaptor protein 1	NCK1	4690	NM_006153	NP_006144	3	3q21	T cell activation|cytoplasm|cytoskeletal adaptor activity|intracellular signaling cascade|positive regulation of T cell proliferation|positive regulation of actin filament polymerization|receptor binding|receptor signaling complex scaffold activity|signal complex formation	cytoplasm.	P16333	-2.655	-2.065	-1.465	-2.9	-2.135	-2.68	-2.685	-2.145	-2.26	-3.13	-2.345	-3.065	-2.55	-2.3	-2.33	-2.205	-2.17	-5.55	-1.91	-3.2	-4.49	-2.7	-3.18	-1.86	-2.685	-2.97	-2.845	0	1	-0.51343	-2.99156	0.00616184
AA133212	Hs.696095	Nuclear receptor coactivator 4	NCOA4	8031	AL162047	NP_005428	10	10q11.2	electron transport|electron transporter activity|iron ion binding|male gonad development|nucleus|receptor activity|regulation of transcription, DNA-dependent|transcription|transcription coactivator activity			-2.315	-1.885	-0.06	-2.94	-2.15	-2.045	-4.52	-2.99	-2.835	-3.175	-3.13	-3.425	-3.05	-3.135	-4.02	-1.44	-1.82	-3.74	-5.23	-4.72	-4.21	-3.26	-3.46	-2.45	-2.85	-2	-3.345	0	1	-0.491092	-2.81878	0.00929078
AA521358	Hs.654991	Nuclear receptor coactivator 5	NCOA5	57727	NM_020967	NP_066018	20	20q12-q13.12	ATP binding|nucleus|protein biosynthesis|regulation of transcription, DNA-dependent|tRNA ligase activity|transcription			-0.025	0.375	0.34	-0.41	0.335	-0.67	0.09	-0.25	-0.98	0.115	-0.54	-0.125		-1.16	-0.59	-0.375		-1.085	-2.67			-0.945	-0.52	-0.35	0.2	-0.105	-0.49	4	1	-0.510091	-2.96523	0.00656326
AA994811	Hs.506374	NADH dehydrogenase (ubiquinone) 1 alpha subcomplex, 12	NDUFA12	55967	BM543134	NP_061326	12	12q22	NADH dehydrogenase (ubiquinone) activity|NADH dehydrogenase (ubiquinone) activity|NADH dehydrogenase activity|electron transport|electron transporter activity|mitochondrial inner membrane|mitochondrion|oxidoreductase activity|respiratory gaseous exchange		Q9UI09	-1.995	-1.11	-0.05	-2.005	-1.895	-2.15	-3.125	-2.455	-2.57	-2.895	-2.58	-2.475	-3.26	-2.98	-3.205	-1.34	-2.23	-2.56	-3.11	-4.19	-2.93	-3.625	-3.89	-2.25	-2.205	-2.15	-3.21	0	1	-0.503686	-2.91523	0.00739507
AA425211	Hs.534333	NADH dehydrogenase (ubiquinone) 1 alpha subcomplex, 2, 8kDa	NDUFA2	4695	BF686835	NP_002479	5	5q31	NADH dehydrogenase (ubiquinone) activity|NADH dehydrogenase activity|generation of precursor metabolites and energy|membrane fraction|mitochondrion|oxidoreductase activity	mitochondrion inner membrane; matrix side.	O43678	-0.24	0.79	0.82	-0.225	0.065	-0.49	-0.415	-0.435	-0.65	-0.69	-1.525	-0.26		-0.785	-1.755	-0.24	0.105	-1.05	-1.7			-1.265	-1.54	-1.34	-0.445	-0.085	-0.795	3	1	-0.599897	-3.74899	0.000941187
N93053	Hs.518424	NADH dehydrogenase (ubiquinone) 1 beta subcomplex, 5, 16kDa	NDUFB5	4711	BX648034	NP_002483	3	3q26.33	NADH dehydrogenase (ubiquinone) activity|NADH dehydrogenase activity|mitochondrial electron transport, NADH to ubiquinone|mitochondrion|oxidoreductase activity	mitochondrion inner membrane; matrix side.	O43674	-2.665	-1.69	-0.6	-3.335	-1.75	-2.325	-4.415	-2.875	-2.655	-3.54	-3.5	-2.905	-2.93	-3.125	-3.67	-1.965	-1.66	-3.41	-3.05	-4.15	-3.9	-3.53	-3.35	-2.49	-2.485	-2.175	-3.37	0	1	-0.512122	-2.98122	0.00631659
AI025126	Hs.15977	NADH dehydrogenase (ubiquinone) 1 beta subcomplex, 9, 22kDa	NDUFB9	4715	BU180150	NP_004996	8	8q13.3	NADH dehydrogenase (ubiquinone) activity|NADH dehydrogenase activity|electron transport|mitochondrial electron transport, NADH to ubiquinone|mitochondrial inner membrane|mitochondrion|perception of sound	mitochondrion inner membrane; matrix side.	Q9Y6M9	-1.35	-0.59	0.185	-2.075	-1.35	-1.59	-3.44	-2.16	-2.24	-2.525	-2.79	-1.8	-3.25	-2.815	-3.65	-0.865	-1.78	-1.785	-3.75	-4.33	-3.26	-3.47	-2.8	-2.24	-1.375	-0.76	-2.64	0	1	-0.497904	-2.87065	0.0082205
AA045490	Hs.502528	NADH dehydrogenase (ubiquinone) Fe-S protein 3, 30kDa (NADH-coenzyme Q reductase)	NDUFS3	4722	BG115841	NP_004542	11	11p11.11	NADH dehydrogenase (ubiquinone) activity|NADH dehydrogenase activity|electron carrier activity|electron transport|membrane fraction|mitochondrial electron transport, NADH to ubiquinone|mitochondrion	mitochondrion inner membrane.	O75489	-1.695	-1.355	-0.555	-2.045	-1.555	-1.915	-2.38	-2.055	-1.495	-2.365	-2.085	-1.715	-2.43	-2.7	-2.71	-0.875	-1.68	-2.665	-2.36	-3.21	-3.14	-2.465	-2.57	-1.85	-2.085	-1.82	-2.53	0	1	-0.515655	-3.0092	0.00590604
AA055102	Hs.528222	NADH dehydrogenase (ubiquinone) Fe-S protein 4, 18kDa (NADH-coenzyme Q reductase)	NDUFS4	4724	AB062482	NP_002486	5	5q11.1	NADH dehydrogenase (ubiquinone) activity|NADH dehydrogenase activity|electron transport|membrane fraction|mitochondrial electron transport, NADH to ubiquinone|mitochondrion	mitochondrion inner membrane; matrix side.	O43181	-2.4	-1.265	-0.285	-2.245	-1.82	-2.065	-3.04	-2.585	-2.225	-2.7	-2.86	-2.65	-3.04	-2.375	-3.98	-1.51	-1.195	-2.375	-2.98	-3.06	-3.15	-2.475	-3.1	-2.23	-2.24	-2.015	-2.855	0	1	-0.51754	-3.02422	0.00569644
W76339	Hs.404741	Nuclear factor (erythroid-derived 2)-like 3	NFE2L3	9603	NM_004289	NP_004280	7	7p15-p14	nucleus|regulation of transcription, DNA-dependent|transcription|transcription coactivator activity|transcription factor activity|transcription from RNA polymerase II promoter	nucleus (by similarity).	Q9Y4A8	-2.815	-1.645	-1.87	-2.565	-1.965	-3.08	-2.595	-2.93	-2.03	-2.96	-2.42	-3.1	-2.94	-3.06	-4.54	-3.915	-3.325	-4.225	-3.32		-2.86	-3.08	-3.32	-2.51	-3.11	-2.785	-3.19	1	1	-0.660126	-4.39407	0.0001792
R16676	Hs.194692	NFS1 nitrogen fixation 1 homolog (S. cerevisiae)	NFS1	9054	AK056242	NP_858931	20	20q11.22	cysteine desulfurase activity|cytosol|lyase activity|metabolism|mitochondrion|nucleus|protein complex assembly|sulfur amino acid metabolism|transaminase activity|transferase activity	mitochondrion. cytoplasm.	Q9Y697	-1.365	-0.05	-0.285	-1.02	-0.88	-1.67	-1.94	-1.48	-1.44	-1.88	-1.685	-1.245	-1.72	-1.405	-2.145	-1.1	-1.305	-2.465	-0.78	-1.46	-1.38	-2.395	-1.93	-1.15	-1.655	-0.59	-1.93	0	1	-0.528915	-3.11612	0.00456035
AA489210	Hs.656143	NMD3 homolog (S. cerevisiae)	NMD3	51068	AK094749	NP_057022	3	3q26.1				-2.805	-2.92	-2.415	-2.975	-2.83	-2.625	-3.545	-2.315	-2.34	-3.255	-2.875	-3.06	-3.82	-2.77	-3.6	-2.89	-3.025	-3.77	-3.37	-4.12	-3.17	-3.04	-3.11	-2.82	-2.885	-3.005	-2.91	0	1	-0.588485	-3.63933	0.00124298
AI928195	Hs.155017	Nuclear receptor interacting protein 1	NRIP1	8204	NM_003489	NP_003480	21	21q11.2	nucleus|regulation of transcription, DNA-dependent|transcription|transcription coactivator activity	nucleus. note=localized to discrete foci and redistributes to larger nuclear domains upon binding to ligand- bound nr3c1.	P48552	0.49	1.42	1.32	1.4	0.665	0.41	0.65		0.975	0.35	0.45	-0.08		-0.1	-1.55		0.555		0.85	0.62		-0.23	0.43	1.03	0.06	1.26	0.445	5	1	-0.549864	-3.2916	0.00296614
AA485214	Hs.654599	Nucleobindin 2	NUCB2	4925	AK128739	NP_005004	11	11p15.1-p14	DNA binding|calcium ion binding|cytosol|extracellular space|plasma membrane	membrane; peripheral membrane protein. cytoplasm. secreted.		-3.43	-2.96	-2.43	-3.32	-2.885	-3.405	-4.185	-3.005	-2.805	-3.76	-3.58	-3.79	-3.66	-4.06	-4.04	-2.62	-2.855	-3.885	-4.38	-5.34	-4.04	-3.38	-3.79	-3.04	-3.46	-2.905	-3.73	0	1	-0.550625	-3.29813	0.00291866
AA975556	Hs.422676	Occludin/ELL domain containing 1	OCEL1	79629	BC038945	NP_078854	19	19p13.11			Q9H607	-1.015	0.165	0.525	-0.465	-0.495	-0.68	-1.09	-0.695	-0.415	-1.24	-1.42	-0.94		-1.05	-1.93	-0.275		-1.17	-2.83	-3.27	-2.15	-1.875	-1.77	-0.76	-1.38	-0.47	-1.72	2	1	-0.521503	-3.05598	0.00527619
R56745	Hs.56663	Oligodendrocyte transcription factor 1	OLIG1	116448	BC033290	NP_620450	21	21q22.11	DNA binding|development|nucleus|regulation of transcription, DNA-dependent|transcription		Q8TAK6	-0.415	1.52	-0.205	-0.895	-0.39	-1.695	-1.6	-1.47	-0.59	-2.015	-1.575	-1.285	-2.92	-2.37	-2.685		-1.64			-3.34		-2.105	-1.73	-1.63	-0.56	-0.885	-2.19	4	1	-0.718425	-5.16403	2.43938e-05
AA027049	Hs.436445	Oxidative stress induced growth inhibitor family member 2	OSGIN2	734	AF061326	NP_004328	8	8q21	cellular component unknown|germ cell development|meiosis|molecular function unknown		Q9Y236	-1.6	-0.82	-1.155	-1.105	-0.47	-1.16	-1.06	-1.425	-1.63	-2.01	-1.095	-1.58	-1.41	-1.14	-1.615	-1.66		-5.005	-0.24	-1.02		-1.27	-1.67	-1.48	-1.11	-1.5	-0.97	2	1	-0.533496	-3.15379	0.00416057
AA256275	Hs.436445	Oxidative stress induced growth inhibitor family member 2	OSGIN2	734	AF061326	NP_004328	8	8q21	cellular component unknown|germ cell development|meiosis|molecular function unknown		Q9Y236	-0.35	0	-0.12	0.01	-0.6	-0.31	0.08		-0.04	-0.84	0.62	-0.765		-1.63	-0.18	-0.82	0.34	-5.69	-1.12	-0.25		-1.4	-0.9	-0.34	-0.895	-0.645	-0.625	3	1	-0.54307	-3.23377	0.00342044
AA149172	Hs.55781	3-oxoacyl-ACP synthase, mitochondrial	OXSM	54995	AK000611	NP_060367	3	3p24.2	fatty acid biosynthesis|hydrolase activity|lyase activity|oxidoreductase activity|transferase activity		Q9NWU1	-1.815	-0.805	-0.62	-1.71	-1.58	-1.74	-2.55	-1.71	-1.89	-1.44	-1.92	-1.985	-3.04	-2.2	-2.63	-1.465	-2.055	-2.92	-4.13	-2.08	-2.52	-2.405	-2.84	-1.86	-1.775	-1.485	-1.275	0	1	-0.591696	-3.66983	0.00115062
AA598533	Hs.482038	Poly(A) binding protein interacting protein 1	PAIP1	10605	NM_006451	NP_899152	5	5p12	RNA binding|RNA binding|cytoplasm|mRNA stabilization|positive regulation of translation|protein binding|translation activator activity|translational initiation	cytoplasm (probable).	Q96B61	-3.155	-3.24	-1.475	-4.11	-2.885	-3.74	-4.5	-3.575	-3.56	-4.07	-3.75	-3.895	-4.61	-3.71	-4.95	-2.975	-4.225	-4.34	-5.4	-5.07	-4.34	-4.01	-4.64	-3.74	-3.71	-3.21	-4.305	0	1	-0.503243	-2.91179	0.00745577
R68146	Hs.654949	PEST proteolytic signal containing nuclear protein	PCNP	57092	BX647886	NP_065090	3	3q12.3	nucleus			-2.55	-2.56	-1.03	-3.105	-2.115	-2.465	-3.175	-2.81	-2.78	-3.01	-3.535	-2.87	-2.96	-3.075	-3.31	-2.715	-2.745	-3.74	-4.72	-4.15	-3.77	-2.515	-3.2	-2.74	-2.595	-2.78	-2.19	0	1	-0.563226	-3.40811	0.00222148
AA497042	Hs.654651	Phosphodiesterase 4D interacting protein (myomegalin)	PDE4DIP	9659	NM_014644	NP_071754	1	1q12	actin binding|actin cytoskeleton|actin cytoskeleton organization and biogenesis|cytoskeleton organization and biogenesis|intracellular|protein biosynthesis|ribosome|structural constituent of ribosome			0.075	0.42	1.3	0.59	-0.285	0.37	-0.375	-0.275	0.03	-0.59	0.3	-0.525		-0.73	-1.02	0.21	0.58	-2.455	0.32			-0.43	-1.25	0.16	-1.29	-0.02	-0.535	3	1	-0.488675	-2.80054	0.00969739
AA400022	Hs.632762	Pyridoxal (pyridoxine, vitamin B6) phosphatase	PDXP	57026	BC064922	NP_064711	22	22cen-q12.3	GTPase activator activity|cytoplasm|hydrolase activity|magnesium ion binding|metabolism|phosphoric monoester hydrolase activity|protein binding			-2.42	-1.77	-2.26	-1.84	-2.17	-2.345	-2.935	-1.75	-1.77	-2.12	-1.92	-2.045	-2.13	-2.28	-2.58	-2.27	-1.725	-3.07	-2.09	-2.83	-1.74	-2.1	-2.75	-2.35	-1.73	-2	-2.28	0	1	-0.498226	-2.87312	0.00817257
N66942	Hs.90061	Progesterone receptor membrane component 1	PGRMC1	10857	NM_006667	NP_006658	X	Xq22-q24	endoplasmic reticulum|integral to plasma membrane|microsome|receptor activity|steroid binding	microsome membrane; single-pass membrane protein (by similarity).	O00264	-0.315	-0.26	-0.395	-0.525	-0.86	-0.585	-0.49	-0.66	-0.16	-1.1	-0.245	-0.62		-1.38	-0.795	-0.71	-0.185	-2.485	-0.79	-1.48		-1.065	-1.47	-0.17	-1.24	-0.47	-1.295	2	1	-0.56346	-3.41018	0.00221002
AA758375	Hs.201379	Phosphorylase kinase, alpha 1 (muscle)	PHKA1	5255	X73874	NP_002628	X	Xq12-q13	calmodulin binding|carbohydrate metabolism|generation of precursor metabolites and energy|glycogen catabolism|muscle development|phosphorylase kinase activity|phosphorylase kinase regulator activity	cell membrane; lipid-anchor; cytoplasmic side (potential).	P46020	-1.635	-0.785	-0.935	-1.31	-1.065	-1.79	-1.425	-1.4	-0.925	-1.25	-1.35	-1.165	-2.06	-1.99	-1.265	-1.27	-1.505	-3.29	-1.12	-1.5		-1.895	-2.04	-1.79	-1.415	-1.395	-2.075	1	1	-0.532536	-3.14586	0.00424182
W86822	Hs.465337	PH domain and leucine rich repeat protein phosphatase	PHLPP	23239	AB011178	NP_919431	18	18q21.33	cAMP biosynthesis|lyase activity|magnesium ion binding	cytoplasm. membrane; peripheral membrane protein. nucleus.	O60346	-1.795	-0.49	-1.275	-1.02	-0.91	-1.23	-1.2	-1.105	-1.15	-1.63	-1.38	-1.7		-0.91	-1.515	-1.505	-2.33	-2.09	-4.09	-2.01		-2.03	-1.84	-0.76	-1.37	-1.66	-1.19	2	1	-0.497518	-2.86769	0.00827825
N63845	Hs.498732	Phytanoyl-CoA 2-hydroxylase	PHYH	5264	CR623416	NP_006205	10	10pter-p11.2	electron transporter activity|lipid metabolism|neurogenesis|perception of sound|peroxisome|phytanoyl-CoA dioxygenase activity|sensory perception|visual perception	peroxisome.	O14832	-0.94	0.06	-0.365	-1.81	-0.825	-1.705	-2.405	-1.79	-1.24	-1.625	-2.425	-1.675	-1.69	-1.585	-2.455	-0.985	-1.215	-1.52	-2.85	-2.56	-2.74	-2.275	-2.23	-1.4	-0.865	-0.39	-2.005	0	1	-0.550883	-3.30035	0.00290268
H10335	Hs.175343	Phosphoinositide-3-kinase, class 2, alpha polypeptide	PIK3C2A	5286	BX648778	NP_002636	11	11p15.5-p14	inositol or phosphatidylinositol kinase activity|intracellular signaling cascade|phosphatidylinositol 3-kinase activity|phosphatidylinositol biosynthesis|phosphoinositide 3-kinase complex	cell membrane. golgi apparatus. cytoplasmic vesicle, clathrin-coated vesicle. nucleus. cytoplasm. note=according to pubmed:10766823 and pubmed:11239472 it is found in the cell membrane, the golgi apparatus and in clathrin-coated vesicles. according to pubmed:17038310 it inserts preferentially into membranes containing ptdins(4,5)p2. according to pubmed:11606566 it is nuclear and cytoplasmic. asso…	O00443	-2.56	-2.185	-0.73	-3.53	-1.24	-2.715	-3.65	-2.965	-2.39	-3.845	-2.89	-3.755	-3.13	-2.705	-3.85	-1.765	-2.165	-3.9	-3.21	-3.96	-3.32	-3.915	-3.29	-2.17	-3.295	-2.565	-3.375	0	1	-0.503055	-2.91034	0.00748157
AI694712	Hs.655623	Protein (peptidylprolyl cis/trans isomerase) NIMA-interacting, 4 (parvulin)	PIN4	5303	AK127605	NP_006214	X	Xq13	isomerase activity|mitochondrial matrix|peptidyl-prolyl cis-trans isomerase activity|protein folding			-1.99	-1.305	-1.035	-2.385	-1.565	-2.015	-2.175	-1.945	-1.58	-2.54	-2.43	-1.07	-2.2	-1.895	-5.57	-1.21	-2.025	-2.6	-2.92	-2.11	-3.11	-2.29	-2.65	-2.03	-1.79	-1.59	-2.06	0	1	-0.498071	-2.87193	0.00819554
H57180	Hs.413111	Phospholipase C, gamma 2 (phosphatidylinositol-specific)	PLCG2	5336	NM_002661	NP_002652	16	16q24.1	calcium ion binding|cell surface receptor linked signal transduction|hydrolase activity|intracellular signaling cascade|lipid catabolism|lipid metabolism|phosphoinositide phospholipase C activity|phospholipid metabolism|signal transducer activity		P16885	1.825	2.995	1.605	1.625	1.96	0.93	-0.21	0.84	1.195	1.92	1.035	2.45	0.47	0.79	-0.16	2.075	1.085	-0.295	-0.98	-1.26		-0.22	1.14	2.39	2.55	2.285	0.53	1	1	-0.547606	-3.27227	0.00311104
AA476241	Hs.75093	Procollagen-lysine 1, 2-oxoglutarate 5-dioxygenase 1	PLOD1	5351	NM_000302	NP_000293	1	1p36.3-p36.2	electron transporter activity|endoplasmic reticulum|epidermis development|membrane|oxidoreductase activity|oxidoreductase activity, acting on single donors with incorporation of molecular oxygen, incorporation of two atoms of oxygen|procollagen-lysine 5-dioxygenase activity|protein metabolism|protein modification	rough endoplasmic reticulum membrane; peripheral membrane protein; lumenal side.		-1.81	-1.535	-0.995	-1.61	-1.12	-1.975	-3.13	-2.015	-1.73	-2.055	-1.96	-1.865	-2.42	-3.05	-3.04	-1.815	-1.485	-2.575	-3.58	-4.1	-3.32	-2.6	-2.67	-1.56	-2.28	-1.02	-2.59	0	1	-0.496636	-2.86094	0.00841141
AA425602	Hs.488877	POM (POM121 homolog, rat) and ZP3 fusion	POMZP3	22932	CR603033	NP_694537	7	7q11.23			P21754	-1.28	-0.54	-0.47	-0.595	0.06	-0.865	-1.485	-1.07	-0.73	-1.345	-0.23	-0.79	-2.02	-1.645	-1.845	-1.405	-1.515	-1.92	-3.49	-3.73	-3.28	-1.305	-1.34	-0.87	-0.745	-1.32	-0.92	0	1	-0.49505	-2.84883	0.00865557
H38521	Hs.493649	POU class 2 homeobox 1	POU2F1	5451	AK091438	NP_002688	1	1q22-q23	colocalizes_with protein binding|nucleus|regulation of transcription, DNA-dependent|transcription factor activity	nucleus.	P14859	-0.61	-0.81	-0.665	-1.265	-0.465	-0.6	-0.805	-1.08	-1.15	-1.08	-1.485	-0.945	-0.67	-0.855	-1.75	-1.015	-0.445	-1.665	-1.81	-1.15	-2.02	-1.08	-0.69	-0.67	-0.56	-0.625	-0.815	0	1	-0.558766	-3.36879	0.00244981
AA058383	Hs.696099	Phosphatidic acid phosphatase type 2B	PPAP2B	8613	NM_003713	NP_803133	1	1pter-p22.1	germ cell migration|hydrolase activity|integral to membrane|lipid metabolism|membrane|phosphatidate phosphatase activity|phosphoprotein phosphatase activity	golgi apparatus, trans-golgi network membrane; multi-pass membrane protein. cell membrane; multi-pass membrane protein.		0.175	0.125	1.505	-0.935	0.59	-0.37	-2.07	-1.685	-0.795	-1.685	-1.25	0.145	-0.55	-1.765	-2.21	-0.66	0.355	-0.945	-3.12	-2.79	-1.67	-1.005	-1.56	0.82	-0.18	1.84	-1.055	0	1	-0.48816	-2.79666	0.00978603
AA151249	Hs.517373	Protoporphyrinogen oxidase	PPOX	5498	AK094855	NP_000300	1	1q22	electron transport|electron transporter activity|heme biosynthesis|mitochondrion|oxidoreductase activity|protoporphyrinogen oxidase activity	mitochondrion inner membrane; peripheral membrane protein; intermembrane side (by similarity).	P50336	-0.055	0.26	0.02	0.175	0.205	0.28	-0.61	-0.32	0.05	-0.07	0.12	0.29	-1.23	-0.775	-0.36	-0.545	-0.14	-1.5	-0.67	0.39	0.06	-0.215	-0.22	-0.2	-0.135	0.2	0.105	0	1	-0.50217	-2.90349	0.00760445
AI279830	Hs.45719	Protein phosphatase 1, regulatory (inhibitor) subunit 16B	PPP1R16B	26051	NM_015568	NP_056383	20	20q11.23	plasma membrane|protein phosphatase binding|signal transduction		Q96T49	-0.285	0.685	0.97	-0.26	0.185	-0.705	-0.33	-0.375	-0.395	-0.5	-0.4	-0.01		-0.55	-0.435	-0.285	0.445	-1.45	-0.59	-0.63		-0.925	-0.65	-0.1	-0.335	0.665	-1.315	2	1	-0.553203	-3.32036	0.00276252
AA428335	Hs.535731	Protein phosphatase 1, regulatory (inhibitor) subunit 2	PPP1R2	5504	NM_006241	NP_006232	3	3q29	carbohydrate metabolism|generation of precursor metabolites and energy|glycogen metabolism|type 1 serine/threonine specific protein phosphatase inhibitor activity			-1.91	-1.305	-0.86	-2.035	-1.705	-1.625	-1.765	-1.95	-2.175	-2.365	-2.23	-1.695	-2.38	-2.045	-2.25	-1.425	-2.155	-2.43	-1.49	-2.35	-2.57	-2.34	-2.4	-1.83	-1.45	-1.915	-1.8	0	1	-0.595019	-3.70169	0.00106135
AA903619	Hs.380372	Protein phosphatase 2, regulatory subunit B, delta isoform	PPP2R2D	55844	BC047379	NP_060931	10	10q26.3	protein phosphatase type 2A complex|protein phosphatase type 2A regulator activity|signal transduction		Q66LE6	-0.32	0.285	0.545	-0.935	-0.65	-0.42	-1.525	-0.55	-0.14	-0.785	-0.475	-0.59	-1.35	-1.42	-1.89	-0.795	-0.61	-2.72	-0.94		-4.32	-1.2	-0.71	-0.34	-0.66	0.05	-1.495	1	1	-0.512087	-2.98095	0.0063207
AW006793	Hs.695971	Peroxiredoxin 2	PRDX2	7001	BM805899	NP_859428	19	19p13.2	cytoplasm|electron transporter activity|oxidoreductase activity|response to oxidative stress|thioredoxin peroxidase activity	cytoplasm.		-2.035	-0.795	0.045	-1.685	-1.515	-1.185	-2.46	-1.74	-1.58	-1.995	-2.005	-1.59	-1.95	-2.765	-2.455	-1.305	-0.77	-2.86	-1.61	-2.64	-3.56	-2.68	-2.92	-2.05	-1.84	-1.565	-2.33	0	1	-0.526348	-3.09518	0.00479829
H68845	Hs.695971	Peroxiredoxin 2	PRDX2	7001	BM805899	NP_859428	19	19p13.2	cytoplasm|electron transporter activity|oxidoreductase activity|response to oxidative stress|thioredoxin peroxidase activity	cytoplasm.		-2.025	-0.725	-0.035	-1.76	-1.39	-1.28	-2.775	-1.855	-1.41	-2.29	-2.15	-1.64	-2.36	-2.03	-3.32	-1.265	-1.075	-2.19	-4.18	-4.17	-2.68	-2.965	-2.65	-1.87	-1.76	-1.58	-2.07	0	1	-0.546359	-3.26165	0.0031936
H19203	Hs.523302	Peroxiredoxin 3	PRDX3	10935	BF572308	NP_054817	10	10q25-q26	alkyl hydroperoxide reductase activity|mitochondrion|oxidoreductase activity|peroxidase activity	mitochondrion.	P30048	-2.34	-2.005	-0.58	-3.41	-2.485	-2.375	-4.125	-3.145	-3.02	-3.375	-3.03	-3.86	-3.4	-3.355	-4.23	-1.78	-2.02	-4.02	-3.34	-4.04	-4.82	-3.27	-3.77	-3.01	-3.125	-2.685	-3.38	0	1	-0.489738	-2.80855	0.00951686
AA459663	Hs.83383	Peroxiredoxin 4	PRDX4	10549	CD579519	NP_006397	X	Xp22.11	I-kappaB phosphorylation|oxidoreductase activity|thioredoxin peroxidase activity	cytoplasm.	Q13162	-3.895	-3.32	-1.74	-3.86	-3.365	-3.27	-4.625	-3.565	-3.235	-4.06	-3.5	-4.12	-4.58	-4.335	-4.13	-3.27	-3.83	-4.84	-5.3	-5.36	-4.88	-3.84	-4.21	-3.93	-4.135	-3.805	-3.55	0	1	-0.513001	-2.98817	0.00621219
AA455094	Hs.280342	Protein kinase, cAMP-dependent, regulatory, type I, alpha (tissue specific extinguisher 1)	PRKAR1A	5573	CR749311	NP_997637	17	17q23-q24	3',5'-cAMP binding|cAMP-dependent protein kinase complex|cAMP-dependent protein kinase regulator activity|intracellular signaling cascade|nucleotide binding|protein amino acid phosphorylation|regulation of transcription from RNA polymerase II promoter		P10644	-1.455	-0.745	-0.845	-0.78	-2.18	-1.175	-1.34	-1.175	-0.545	-1.38	-2.53	-1.125	-2.14	-2.025	-2.1	-1.325	-2.075	-2.545	-3.67	-1.84	-1.04	-1.2	-0.75	-0.82	-1.845	-1.08	-0.935	0	1	-0.487717	-2.79333	0.00986277
AA128274	Hs.333907	Protein kinase C, eta	PRKCH	5583	BC037268	NP_006246	14	14q22-q23	ATP binding|diacylglycerol binding|intracellular signaling cascade|protein amino acid phosphorylation|protein kinase C activity|transferase activity		P24723	-0.75	-0.205	0.795	-1.475	-0.155	-1.155	-1.205	-1.82	-2.03	-1.79	-0.7	-1.62		-2.08	-2.23	-1.52	-1.88	-3.015			-1.38	-2.17	-2.12	-1.11	-2.07	-1.415	-2.13	3	1	-0.491559	-2.82231	0.00921386
R24258	Hs.496255	Protein kinase C, zeta	PRKCZ	5590	NM_002744	NP_002735	1	1p36.33-p36.2	ATP binding|anti-apoptosis|atypical protein kinase C activity|cytoplasm|diacylglycerol binding|intracellular signaling cascade|membrane fraction|plasma membrane|protein amino acid phosphorylation|protein serine/threonine kinase activity|transferase activity	cytoplasm. endosome. note=in the retina, localizes in the terminals of the rod bipolar cells (by similarity). associates with endosomes.	Q05513	-0.155	0.755	0.18	0.2	0.4	0.13	-1.44	-0.555	0.02	0.07	-0.47	0.72		-1.47	-0.75	-0.225	-0.21	-1.235	-1.17	-1.19	-0.94	-0.735	-0.19	-0.32	0.165	1.06	-0.08	1	1	-0.524738	-3.08211	0.00495285
AI949914	Hs.406395	PRKR interacting protein 1 (IL11 inducible)	PRKRIP1	79706	AK124753	NP_078929	7	7q22.1			Q8NDM6	-0.49	-0.065	-0.485	-0.635	-0.205	-1.135	-0.515	-1.37	-1.23	-1.365	-0.825	-0.46	-0.98	-1.55	-1.23	-0.965	-0.8	-1.87	-0.76	-0.97		-1.325	-0.84	-0.61	-0.98	-0.375	-1.185	1	1	-0.5229	-3.06724	0.00513439
AA975388	Hs.37044	Peripherin	PRPH	5630	AK125587	NP_006253	12	12q12-q13	intermediate filament|structural molecule activity		P41219	-0.38	0.535	-0.58	-1	0.62	-0.595	0.24		-0.52	0.315	0.04	-0.605		-0.79	-1.15	-1.62	-2.86	-3.8	-2.27	-0.28		-0.9	-1.15	-0.79	-0.75		-0.955	4	1	-0.491334	-2.82061	0.00925086
AA450249	Hs.25363	Presenilin 2 (Alzheimer disease 4)	PSEN2	5664	BC006365	NP_036618	1	1q31-q42	Golgi apparatus|Notch receptor processing|amyloid precursor protein catabolism|apoptotic program|chromosome organization and biogenesis (sensu Eukaryota)|chromosome segregation|endoplasmic reticulum|integral to membrane|integral to nuclear inner membrane|integral to plasma membrane|intracellular signaling cascade|kinetochore|membrane|membrane protein ectodomain proteolysis|positive regulation of …	endoplasmic reticulum membrane; multi-pass membrane protein. golgi apparatus membrane; multi-pass membrane protein.	P49810	-0.59	0.21	0.605	-0.46	-0.28	-0.945	-1.18	-1.555	-0.57	-0.865	-0.815	-0.525	-0.66	-1.185	-1.625	-0.22	-0.21	-1.745	-0.91	-0.72	-0.36	-1.565	-0.97	-0.21	-0.46	0.505	-1.195	0	1	-0.539099	-3.20038	0.00371252
AA435940	Hs.534465	Presenilin enhancer 2 homolog (C. elegans)	PSENEN	55851	BQ222622	NP_758844	19	19q13.12	Golgi apparatus|Notch receptor processing|amyloid precursor protein catabolism|endoplasmic reticulum|integral to plasma membrane|membrane protein ectodomain proteolysis|positive regulation of enzyme activity|protein binding|protein processing		Q96H38	-0.475	-0.24	0.595	-0.16	-0.46	-0.51	-0.55	-0.335	-0.105	-0.885	-0.29	-0.635		-1.04	-1.715	0.185	0.3	-1.36	-2.52	-2.16		-1.335	-1.24	-0.56	-0.445	-0.36	-0.795	2	1	-0.580809	-3.56744	0.00149022
H28984	Hs.292579	Phosphatidylserine synthase 1	PTDSS1	9791	BC004192	NP_055569	8	8q22	integral to membrane|phosphatidylserine biosynthesis|phospholipid biosynthesis|transferase activity	membrane; multi-pass membrane protein.	P48651	-2.305	-1.625	-0.815	-2.125	-1.59	-1.8	-2.685	-2.315	-2.075	-2.375	-2.12	-2.33	-2.33	-2.28	-2.73	-1.655	-1.96	-2.72	-3.63	-2.47	-2.47	-2.72	-2.84	-1.94	-2.18	-1.73	-2.485	0	1	-0.554031	-3.32753	0.00271391
AA446650	Hs.445000	Prostaglandin E receptor 3 (subtype EP3)	PTGER3	5733	NM_198715	NP_942013	1	1p31.2	G-protein coupled receptor protein signaling pathway|G-protein coupled receptor protein signaling pathway|cell death|integral to membrane|integral to membrane|integral to plasma membrane|ligand-dependent nuclear receptor activity|nuclear membrane|plasma membrane|prostaglandin E receptor activity|prostaglandin E receptor activity|prostaglandin E receptor activity|receptor activity|rhodopsin-like r…	cell membrane; multi-pass membrane protein.	P43115	0.18	1.02	1.2	-0.265	0.21	-0.1	-1.77	-0.48	-0.395	-0.365	-0.635	-0.605	-1.1	-0.87	-0.585	-0.37	-0.85		-2.96	-2.31		-1.185	-0.97	-0.99	0.1	-0.105	-0.89	2	1	-0.52205	-3.06039	0.00522027
AA406362	Hs.445000	Prostaglandin E receptor 3 (subtype EP3)	PTGER3	5733	NM_198715	NP_942013	1	1p31.2	G-protein coupled receptor protein signaling pathway|G-protein coupled receptor protein signaling pathway|cell death|integral to membrane|integral to membrane|integral to plasma membrane|ligand-dependent nuclear receptor activity|nuclear membrane|plasma membrane|prostaglandin E receptor activity|prostaglandin E receptor activity|prostaglandin E receptor activity|receptor activity|rhodopsin-like r…	cell membrane; multi-pass membrane protein.	P43115	1.435	2.59	3.43	0.42	0.22	1.9	0.56	0.795	0.655	0.87	0.18	0.645	-0.41	-0.37	-0.61	0.89	0.125	0.05	-0.74	-0.44		0.225	-0.16	1.44	1.625	1.39	-0.84	1	1	-0.632202	-4.07975	0.000403583
AA010609	Hs.295449	Parvalbumin	PVALB	5816	AA203126	NP_002845	22	22q12-q13.1|22q13.1	calcium ion binding|muscle development		P20472	0.325	2.145	0.595	0.545	-0.24	-0.505	-0.885	-0.26	0.91	-0.4	-0.325	0.39	0.38	-0.465	-0.3	-0.31	0.055	-2.03	0.59	0.1	0.22	-0.965	-0.82	0.41	0.54	0.37	-0.34	0	1	-0.577776	-3.53944	0.00159901
W76539	Hs.458644	R3H domain and coiled-coil containing 1	R3HCC1	203069	XM_114618		8	8p21.3	nucleic acid binding		Q9Y3T6	-0.905	-0.005	0.305	-0.555	-0.21	-0.78	-0.875	-0.84	-0.185	-0.68	-0.93	-0.62		-1.52	-1.16	-0.015	-0.09	-1.71	-1.45	-1.69	-2.25	-1.255	-1.25	-0.73	-0.345	-0.835	-1.12	1	1	-0.616866	-3.91876	0.000610217
AA873234	Hs.406788	RAB11 family interacting protein 4 (class II)	RAB11FIP4	84440	NM_032932	NP_116321	17		calcium ion binding		Q86YS3	-0.815	0.305	0.555	-1.25	-0.61	-0.805	-1.48	-1.13	-0.625	-0.895	-0.92	-0.97	-1.73	-1.79	-2.855	0.39	-0.325	-0.875	-1.86	-2.27	-0.93	-3.045	-1.9	-0.67	-0.785	0.09	-1.165	0	1	-0.49721	-2.86533	0.00832456
AA670411	Hs.22399	RAB2B, member RAS oncogene family	RAB2B	84932	BC066366	NP_116235	14	14q11.2	GTP binding|Golgi apparatus|endoplasmic reticulum|protein transport|small GTPase mediated signal transduction		Q8WUD1	0.525	1.05	0.85	-0.075	0.76	0.105	-1.415	-0.665	0.07	0.05	-0.195	0.345	-0.82	-0.51	-1.165	0.635	0.36		-3.54	-2.81		-1.72	-0.96	0.66	0.23	1.055	-0.395	2	1	-0.512529	-2.98443	0.00626809
AA455976	Hs.40758	RAB30, member RAS oncogene family	RAB30	27314	BX641138	NP_055303	11	11q12-q14	GTP binding|GTPase activity|Golgi stack|protein transport|small GTPase mediated signal transduction	cell membrane; lipid-anchor; cytoplasmic side (potential).	Q15771	-0.75	0.88	0	0.55	-0.04	-0.73	0.59	-0.27	0.59	-0.345	0.34	-0.095		-1.5	-0.22	-0.13		-5.64	0.1	-2.88		-0.14	-2.2	0.23	-1.49	-1.12	-0.74	3	1	-0.538952	-3.19915	0.00372369
R45525	Hs.475663	RAB5A, member RAS oncogene family	RAB5A	5868	NM_004162	NP_004153	3	3p24-p22	GTP binding|GTPase activity|early endosome|endocytosis|protein binding|protein binding|protein transport|small GTPase mediated signal transduction	cell membrane; lipid-anchor; cytoplasmic side (by similarity). early endosome membrane; lipid-anchor (by similarity). melanosome. note=enriched in stage i melanosomes.	P20339	-1.645	-1.825	-0.59	-2.765	-1.035	-1.24	-2.24	-1.88	-2.595	-2.155	-2.415	-2.165	-2.19	-1.86	-3.04	-1.28	-1.51	-2.485	-2.23	-2.47	-3.43	-1.575	-2.5	-2.12	-1.2	-1.555	-1.77	0	1	-0.495122	-2.84938	0.00864433
H11455	Hs.475663	RAB5A, member RAS oncogene family	RAB5A	5868	NM_004162	NP_004153	3	3p24-p22	GTP binding|GTPase activity|early endosome|endocytosis|protein binding|protein binding|protein transport|small GTPase mediated signal transduction	cell membrane; lipid-anchor; cytoplasmic side (by similarity). early endosome membrane; lipid-anchor (by similarity). melanosome. note=enriched in stage i melanosomes.	P20339	-1.765	-1.65	-0.385	-2.485	-1.125	-1.025	-1.74	-1.89	-2.19	-1.77	-2.04	-2.52	-3.06	-2.16	-2.385	-1.23	-2.375	-2.705	-3.55	-4.02	-3.45	-1.66	-1.76	-1.91	-1.225	-1.745	-1.215	0	1	-0.539064	-3.20008	0.0037152
N51095	Hs.45002	Ras-related C3 botulinum toxin substrate 3 (rho family, small GTP binding protein Rac3)	RAC3	5881	BM561442	NP_005043	17	17q25.3	GTP binding|protein transport|small GTPase mediated signal transduction	cytoplasm. intracytoplasmic membrane. cell projection, lamellipodium. note=membrane-associated when activated. co-localizes with nrbp to endomembranes and at the cell periphery in lamellipodia.	O14658	-1.34	-0.555	-0.75	-1.825	-0.85	-1.51	-1.2	-1.555	-2.185	-2.15	-1.53	-1.75	-2.72	-1.95	-2.62	-1.01	-1.43					-1.955	-2.6	-1.85	-1.96	-1.575	-2.105	4	1	-0.548761	-3.28214	0.00303624
H94892	Hs.6906	V-ral simian leukemia viral oncogene homolog A (ras related)	RALA	5898	NM_005402	NP_005393	7	7p15-p13	GTP binding|chemotaxis|protein binding|signal transduction|small GTPase mediated signal transduction	cell membrane; lipid-anchor; cytoplasmic side (potential).	P11233	-1.955	-0.55	-1.055	-1.39	-1.695	-1.145	-1.795	-1.115	-1.015	-0.445	-1.34	-1.67		-1.805	-2.725	-1.4	-2.925	-3.32		-4.39	-3.18	-1.5	-3.45	-1.33	-1.565	-1.61	-2.305	2	1	-0.53599	-3.17445	0.00395579
R40127	Hs.24763	RAN binding protein 1	RANBP1	5902	AK094410	NP_002873	22	22q11.21	GDP-dissociation inhibitor activity|GTPase activator activity|Ran GTPase binding|signal transduction		P43487	-2.4	-2.105	-2.1	-3.03	-2.31	-2.405	-3.255	-2.435	-2.385	-2.59	-2.6	-2.8	-2.73	-3.21	-3.265	-1.89	-2.005	-3.59	-3.38	-4	-4.25	-2.765	-3.21	-2.53	-2.83	-2.375	-2.92	0	1	-0.510896	-2.97156	0.00646446
AA495804	Hs.410810	RAN binding protein 17	RANBP17	64901	AJ288954	NP_075048	5	5q34	GTP binding|cytoplasm|nuclear pore|nucleus|protein transport|protein transporter activity|protein-nucleus import, docking	cytoplasm (by similarity). nucleus (by similarity). nucleus, nuclear pore complex (by similarity).	Q9H2T7	0.025	0.185	-0.43	0.775	0.26	0.08	0.185	0.27	0.09	-0.035	0.275	0.12		-0.35	0.215	0.14	0.575	-1.43	-0.35	0.24		-0.16	0.02	0.84	0.28	0.305	0.035	2	1	-0.534905	-3.16544	0.00404383
AA621535	Hs.522895	Ras association (RalGDS/AF-6) domain family 4	RASSF4	83937	AB209446	NP_835281	10	10q11.21	oxidoreductase activity|protein binding|signal transduction		Q9H2L5	-1.97	-0.91	-1.81	-1.1	-1.085	-1.8	-2.225	-1.97	-1.615	-1.275	-2.155	-0.62	-2.44	-2.17	-2.535	-2.075	-1.775	-2.55	-2.43	-2.67	-2.29	-2.01	-1.52	-1.35	-1.58	-0.38	-2.095	0	1	-0.49907	-2.8796	0.00804812
AA598676	Hs.79088	Reticulocalbin 2, EF-hand calcium binding domain	RCN2	5955	AK126522	NP_002893	15	15q23	calcium ion binding|endoplasmic reticulum|protein binding	endoplasmic reticulum lumen.	Q14257	-3.15	-3.01	-2.055	-3.45	-2.585	-3.165	-4.15	-3.295	-3.09	-3.485	-3.59	-3.63	-4.52	-4.48	-4.295	-2.43	-3.75	-3.765	-4.55	-5.16	-3.85	-3.615	-4.19	-3.35	-3.74	-3.33	-3.755	0	1	-0.489615	-2.80763	0.0095375
H54752	Hs.518475	Replication factor C (activator 1) 4, 37kDa	RFC4	5984	NM_002916	NP_853551	3	3q27	ATP binding|DNA binding|DNA replication|DNA replication factor C complex|DNA strand elongation|delta-DNA polymerase cofactor complex|nucleoside-triphosphatase activity|nucleotide binding|nucleus	nucleus (probable).	P35249	-3.495	-2.735	-2.835	-2.96	-3.055	-2.965	-3.545	-2.71	-2.475	-2.985	-2.955	-3.055	-3.86	-3.845	-3.55	-2.905	-3.34	-3.805	-4.11	-5.62	-3.85	-2.945	-3.34	-3.02	-3.025	-3.39	-3.32	0	1	-0.49267	-2.83074	0.00903291
AA864183	Hs.459284	Rh family, C glycoprotein	RHCG	51458	BC030965	NP_057405	15	15q25	ammonium transport|ammonium transporter activity|ankyrin binding|integral to plasma membrane|membrane|transport|transporter activity		Q9UBD6	4.96	6.495	4.825	3.55	4.82	2.75	2.56	4.655	6.315	4.415	3.945	4.895	2.83	3.615		3.015	2.46	2.78	2.86			3.435	4.5	5.27	6.185	4.935	2.395	3	1	-0.509385	-2.95968	0.0066509
R76314	Hs.501728	Ras homolog gene family, member G (rho G)	RHOG	391	BM912141	NP_001656	11	11p15.5-p15.4	GTP binding|GTPase activity|Rho protein signal transduction|positive regulation of cell proliferation|regulation of cell cycle	cell membrane; lipid-anchor; cytoplasmic side (potential).	P35238	-1.47	-0.63	-0.065	-1.095	-0.99	-1.04	-1.82	-1.5	-1.105	-1.165	-1.29	-1.49	-2.91	-2.155	-2.05	-0.655	-0.785	-1.765	-4.17	-3.74	-3.02	-2.075	-2.16	-0.82	-1.62	-0.825	-1.77	0	1	-0.492256	-2.8276	0.00909997
W49629	Hs.407926	Rapamycin-insensitive companion of mTOR	RICTOR	253260	NM_152756	NP_689969	5	5p13.1	binding	secreted, extracellular space.	Q8N6M7	-0.03	1.09	0.24	0.385	0.3	0.315	0.63	0.34	0.09	0.3	0.23	-0.04	0.1	-0.07	-1.49	-0.4	0.13		-1.32	0.37		0.52	0.53	0.14	0.61	0.42	0.445	2	1	-0.586324	-3.61894	0.0013087
AA699457	Hs.653288	Ring finger protein 12	RNF12	51132	BX648613	NP_899196	X	Xq13-q21	negative regulation of transcription|protein ubiquitination|regulation of transcription, DNA-dependent|transcription|transcription corepressor activity|transcriptional repressor complex|ubiquitin ligase complex|ubiquitin-protein ligase activity|zinc ion binding			0.89	0.935	0.61	0.8	0.735	0.535	1.06	0.495	0.6	0.16	0.1	0.91		0.37	0.19	0.65	1.51		-0.34	0.07	0.49	0.045	0.05	0.94	0.805	1.265	1.665	2	1	-0.552425	-3.31364	0.00280887
N72800	Hs.632423	RNA-binding region (RNP1, RRM) containing 3	RNPC3	55599	BX443786	NP_060089	1	1p21	nucleic acid binding|nucleotide binding			3.275	3.76	2.825	2.845	3.785	2.67	0.965	2.66	2.935	2.24	1.23	3.145	3.11	2.15	1.18	2.195	3.425	2.295	2.2	1.49	1.69	2.615	2.64	3.38	3.3	3.635	2.44	0	1	-0.504937	-2.92495	0.00722594
N79051	Hs.1041	V-ros UR2 sarcoma virus oncogene homolog 1 (avian)	ROS1	6098	M34353	NP_002935	6	6q22	ATP binding|integral to membrane|membrane|membrane fraction|protein amino acid phosphorylation|protein serine/threonine kinase activity|receptor activity|signal transduction|sodium:potassium-exchanging ATPase complex|transferase activity|transmembrane receptor protein tyrosine kinase activity|transmembrane receptor protein tyrosine kinase signaling pathway	membrane; single-pass type i membrane protein.	P08922	-1.305	0.385	-0.62	-0.97	-1.195	-0.945	-0.215	-2.08	-1.295	-0.915	-0.335	-0.79	-1.35	-1.1	-1.835	-0.815	-0.66	-2.32	-1.22	-1.73	-2.63	-2.47	-2.02	0.28	-0.825	-1.1	-0.945	0	1	-0.515087	-3.00469	0.00597053
R39861	Hs.79411	Replication protein A2, 32kDa	RPA2	6118	NM_002946	NP_002937	1	1p35	DNA replication factor A complex|DNA-dependent DNA replication|nucleic acid binding|nucleus|single-stranded DNA binding	nucleus. note=also present in pml nuclear bodies. redistributes to discrete nuclear foci upon dna damage.	P15927	-1.61	-1.2	-0.98	-1.89	-1.815	-1.545	-2.405	-1.505	-2.145	-1.695	-1.855	-2.09	-2.83	-2.675	-2.665	-1.55	-2.08	-3.46	-4.45	-3.06	-4.66	-2.125	-2.41	-1.73	-1.78	-2.46	-2.28	0	1	-0.533665	-3.15519	0.00414639
H59259	Hs.487540	Replication protein A3, 14kDa	RPA3	6119	NM_002947	NP_002938	7	7p22	DNA repair|DNA replication|DNA replication factor A complex|nucleic acid binding|nucleus|single-stranded DNA binding	nucleus.	P35244	-2.615	-1.91	-1.385	-3.115	-2.32	-2.6	-3.505	-2.655	-2.565	-2.87	-2.28	-3.265	-3.49	-2.695	-3.35	-2.42	-2.72	-3.905	-2.86	-3.54	-3.87	-3.3	-3.24	-2.6	-2.94	-2.675	-2.69	0	1	-0.555317	-3.33869	0.00263988
AW074788	Hs.528668	Ribosomal protein L6	RPL6	6128	BQ278439	NP_000961	18	12q24.1	DNA binding|DNA binding|RNA binding|cytosolic large ribosomal subunit (sensu Eukaryota)|intracellular|protein biosynthesis|protein biosynthesis|regulation of transcription, DNA-dependent|ribosome|structural constituent of ribosome|structural constituent of ribosome		Q02878	-2.515	-1.735	-1.12	-3.15	-2.135	-2.48	-3.835	-3.265	-2.855	-3.1	-3.285	-3.205	-3.37	-3.075	-4.11	-2.08	-1.9	-3.39	-4.84	-4.65	-4.11	-3.335	-3.46	-2.87	-2.775	-2.315	-3.27	0	1	-0.539905	-3.20713	0.00365157
AA456616	Hs.378103	Ribosomal protein S5	RPS5	6193	BG165682	NP_001000	19	19q13.4	RNA binding|cytosolic small ribosomal subunit (sensu Eukaryota)|protein biosynthesis|structural constituent of ribosome		P46782	-1.99	-1.395	-0.76	-2.05	-1.435	-1.68	-2.5	-2.325	-1.765	-1.965	-2.195	-2.315	-2.36	-2.49	-2.61	-2.07	-1.36	-2.485	-3.33	-3.22	-1.49	-2.22	-2.03	-2.26	-1.7	-1.735	-2.04	0	1	-0.57119	-3.4794	0.00185905
AA644536	Hs.485938	Ras-related GTP binding D	RRAGD	58528	AL137502	NP_067067	6	6q15-q16	cytoplasm|nucleus|transport		Q9NQL2	-0.015	1.105	0.815	-0.11	0.03	-0.26	-2.24	-1.035	-0.465	-1.01	-1.69	-0.71	-1.59	-1.36	-0.89	-0.83	-0.595	-1.045	-3.19		-1.69	-1.535	-1.41	-1.47	-0.37	0.595	-1.415	1	1	-0.490268	-2.81255	0.00942781
AI095082	Hs.485938	Ras-related GTP binding D	RRAGD	58528	AL137502	NP_067067	6	6q15-q16	cytoplasm|nucleus|transport		Q9NQL2	-0.595	0.595	0.515	-1.325	-0.805	-0.715	-2.38	-1.295	-1.71	-2.305	-2.17	-1.335	-2.02	-0.69	-2.705	-0.245	-1.07	-1.34	-3.18	-3		-2.085	-2.18	-1.52	-0.85	-0.325	-2.01	1	1	-0.520367	-3.04685	0.00539387
AA460229	Hs.434251	Ribosomal RNA processing 12 homolog (S. cerevisiae)	RRP12	23223	AK022496	NP_055994	10	10q24.1	binding|mitotic chromosome condensation		Q96E87	-1.855	-1.13	-1.395	-1.595	-1.01	-1.94	-2.205	-1.66	-1.56	-1.62	-1.74	-1.155	-2.88	-1.95	-2.645	-1.29	-1.74		-3	-2.29		-2.525	-2.07	-1.38	-1.31	-1.265	-1.675	2	1	-0.587896	-3.63376	0.00126061
R16760	Hs.420229	Remodeling and spacing factor 1	RSF1	51773	AF227948	NP_057662	11	11q14.1	DNA binding|RSF complex|chromatin modification|histone binding|negative regulation of transcription, DNA-dependent|nucleosome assembly|nucleus|positive regulation of viral transcription|regulation of DNA binding|transcription|transcriptional activator activity|transcriptional repressor activity		Q96T23	-1.82	-1.135	-0.285	-1.74	-1.465	-2.73	-2.58	-2.525	-1.7	-2.215	-2.135	-1.75	-3.87	-3.405	-2.33	-1.335	-1.825	-3.13				-3.4	-2.64	-1.73	-1.92	-1.435	-2.44	3	1	-0.512684	-2.98566	0.00624964
W72621	Hs.694786	RING1 and YY1 binding protein	RYBP	23429	AB029551	NP_036366	3	3p13		nucleus. cytoplasm. note=primarily found in the nucleus.		-0.385	0	0.515	-0.695	0.115	-0.025	-2.1	-1.07	-0.465	-1.86	-1.305	-1.315	-0.75	-0.935	-1.94	-0.41	0.02	-2.19	-1.08	0.57	-1.8	-1.41	-1.91	-0.41	-0.805	-0.425	-0.6	0	1	-0.521394	-3.05511	0.00528734
N39338	Hs.694786	RING1 and YY1 binding protein	RYBP	23429	AB029551	NP_036366	3	3p13		nucleus. cytoplasm. note=primarily found in the nucleus.		-0.125	0.3	0.615	-0.32	0.38	0.28	-0.57	-0.285	-0.02	-1.02	-0.665	-0.74		-0.95	-1.425	-0.07	0.22	-1.35	0.12	1.05		-1.135	-1.71	0.09	-0.39	-0.22	-0.795	2	1	-0.526702	-3.09807	0.00476483
R88506	Hs.103521	SR-related CTD-associated factor 1	SCAF1	58506	AK024444	NP_067051	19	19q13.3-q13.4			Q9H7N4	-0.295	0.365	-0.1	-0.325	-0.11	-0.565	0.04	-0.09	0.075	-0.19	-0.14	-0.405		-0.76	-0.855	-0.045	-0.61		-1.68	-0.81		-1.905	-0.64	-0.49	-0.24	-0.37	-0.59	3	1	-0.511973	-2.98005	0.00633432
AA447729	Hs.129783	Sodium channel, voltage-gated, type II, beta	SCN2B	6327	NM_004588	NP_004579	11	11q23	integral to membrane|ion transport|membrane|membrane fraction|sodium ion transport|synaptic transmission|voltage-gated sodium channel activity|voltage-gated sodium channel complex	membrane; single-pass type i membrane protein.	O60939	-0.31	0.045	1.18	-0.12	0.86	-0.465	-0.345	-1.62	-0.19	-1.595	-0.12	-0.355		-1.285	-0.525	-1.56	-0.03	-2.545	-6.01			0.26	-1.23	0.71	-0.395	0.725	-0.92	3	1	-0.488534	-2.79948	0.00972162
AA974946	Hs.657015	Syndecan binding protein (syntenin) 2	SDCBP2	27111	NM_080489	NP_536737	20	20p13	cytoplasm|intracellular signaling cascade|intracellular transport|neurogenesis|plasma membrane|protein C-terminus binding|protein heterodimerization activity|protein homodimerization activity			-0.84	0.645	0.635	-0.6	-0.71	-0.495	-0.6	0.275	-0.82	-0.48	-0.695	-0.885			-1.495	0.16		-1.56	-3.11	-1.55		-2.305	-2.32	-0.88	-0.745	-1.145	-1.25	4	1	-0.5442	-3.24332	0.003341
N27139	Hs.446620	Spondyloepiphyseal dysplasia, late, pseudogene	SEDLP	10597	NM_173631		19	19q13.4			Q9HD16	-1.875	-0.675	-0.76	-2.465	-1.47	-2.385	-2.985	-2.445	-2.445	-2.36	-2.44	-3.26	-4.51	-2.58	-4.2	-1.69	-3.1			-4.1		-2.97	-2.85	-2.39	-2.48	-2.105	-2.67	3	1	-0.6061	-3.81009	0.000805567
AI866867	Hs.269109	Sema domain, immunoglobulin domain (Ig), short basic domain, secreted, (semaphorin) 3C	SEMA3C	10512	NM_006379	NP_006370	7	7q21-q31	development|immune response|response to drug	secreted.	Q99985	-1.275	-0.785	-0.475	-1.91	-1.14	-1.585	-2.015	-1.555	-1.96	-1.76	-1.81	-1.33	-1.54	-1.5	-2.17	-0.89	-1.21	-1.845	-2.5	-2.11	-1.51	-2.11	-2.22	-1.29	-1.105	-0.955	-1.435	0	1	-0.534794	-3.16453	0.00405287
AI053735	Hs.510334	Serpin peptidase inhibitor, clade A (alpha-1 antiproteinase, antitrypsin), member 5	SERPINA5	5104	NM_000624	NP_000615	14	14q32.1	extracellular region|serine-type endopeptidase inhibitor activity	secreted.	P05154	1.31	1.335	1.965	-0.545	0.225	0.01	-2.105	-0.62	0.345	-1.16	-1.13	0.745	-0.55	-1.02	-2.72	0.19	0.435		-1.24	-1.06		-1.915	-1.3	0.21	1.16	1.125	-1.49	2	1	-0.577362	-3.53564	0.00161436
AA455095	Hs.438953	Sarcoglycan, beta (43kDa dystrophin-associated glycoprotein)	SGCB	6443	NM_000232	NP_000223	4	4q12	cytoskeleton|cytoskeleton organization and biogenesis|integral to plasma membrane|muscle development|sarcoglycan complex	cell membrane, sarcolemma; single-pass type ii membrane protein (by similarity).	Q16585	-0.31	0.4	0.8	0.08	-0.31	-0.065	-0.75	-0.535	-0.505	-0.78	-0.335	-0.435		-0.825	-0.96			-3.54	-0.47	-1.18	0.25	-0.54	-1.62	-1.66	-0.99	-0.465	-2.14	3	1	-0.48967	-2.80804	0.0095282
AI302205	Hs.439643	Solute carrier family 16, member 7 (monocarboxylic acid transporter 2)	SLC16A7	9194	NM_004731	NP_004722	12	12q13	integral to membrane|integral to plasma membrane|membrane fraction|monocarboxylate porter activity|organic anion transport|pyruvate carrier activity|pyruvate transport|symporter activity|transport|transporter activity	cell membrane; multi-pass membrane protein.	O60669	-0.585	0.795	1.54	-0.29	-0.07	-0.205	-2.075	-0.505	-0.63	-1.025	-1.415	-1.485	-0.32	-0.35	-0.595	-0.41	0.29	-1.95	-1	-0.84	-1.83	-1.71	-1.35	-0.14	-0.17	-0.56	-1.94	0	1	-0.512357	-2.98307	0.00628856
AI017640	Hs.499709	Solute carrier family 16, member 9 (monocarboxylic acid transporter 9)	SLC16A9	220963	AK126643	NP_919274	10	10q21.1	integral to membrane|transport|transporter activity		Q9UFH8	-1.215	-0.28	-0.175	-1.125	-0.61	-1.07	-0.89	-1.075	-1.135	-0.9	-0.8	-0.915	-1.02	-1.32	-2.625	-0.53	-0.45		-1.96	-1.15		-1.875	-1.6	-1.66	-0.99	-0.45	-1.545	2	1	-0.492501	-2.82945	0.00906036
AA479944	Hs.144130	Solute carrier family 25, member 36	SLC25A36	55186	AL049246	NP_060625	3	3q23	binding|membrane|mitochondrial inner membrane|mitochondrial transport|mitochondrion|transport|transporter activity		Q96CQ1	-0.25	0.045	0.72	-0.425	0.335	-0.23	-2.945	-0.97	-0.75	-1.07	-4.185	0.105	-1.38	-1.225	-1.745	-0.53	0.03	-1.8	-2.06	-1.93	-2.22	-1.19	-0.71	-0.15	-0.14	0.725	-0.655	0	1	-0.498367	-2.8742	0.0081516
R53942	Hs.246506	Solute carrier family 25 (mitochondrial carrier; adenine nucleotide translocator), member 4	SLC25A4	291	AB209764	NP_001142	4	4q35	adenine transporter activity|binding|generation of precursor metabolites and energy|integral to plasma membrane|mitochondrial genome maintenance|mitochondrial inner membrane|mitochondrial transport|mitochondrion|transport|transporter activity	mitochondrion inner membrane; multi-pass membrane protein.	P12235	-1.365	-0.27	1.265	-2.85	-1.365	-1.465	-4.01	-2.795	-2.47	-2.88	-3.02	-2.23	-2.74	-2.905	-3.435	-0.56	-1.65	-2.645	-3.16	-4.22	-3.75	-3.605	-3.59	-2.21	-1.6	-1.215	-2.825	0	1	-0.489568	-2.80727	0.00954542
AA970905	Hs.75639	Solute carrier family 25, member 46	SLC25A46	91137	BX648087	NP_620128	5	5q22.1	binding|integral to membrane|membrane|transport		Q04197	-1.31	-1	-0.575	-1.75	-0.865	-1.295	-2.215	-2.115	-1.265	-1.96	-1.83	-1.585	-1.96	-2.36	-2.375	-1.765	-1.14	-2.415	-2.15	-2.15	-2.68	-2.105	-1.91	-1.68	-1.645	-0.865	-1.885	0	1	-0.6088	-3.83702	0.000752077
AA460963	Hs.368421	Sphingomyelin phosphodiesterase 3, neutral membrane (neutral sphingomyelinase II)	SMPD3	55512	NM_018667	NP_061137	16	16q22.1	hydrolase activity|membrane fraction|sphingomyelin catabolism|sphingomyelin phosphodiesterase activity		Q9NY59	0.23	1.295	2.345	-0.61	0.11	0.08	-2.29	-1.225	-0.975	-0.55	-1.465	-0.43	-0.84	-1.22	-1.705	1.705	0.31		-2.72	-2.35		-1.7	-1.5		0.29	0.34	-1.16	3	1	-0.502402	-2.90528	0.00757211
AA479976	Hs.699273	SMAD specific E3 ubiquitin protein ligase 2	SMURF2	64750	CR936721	NP_073576	17	17q22-q23	ligase activity|negative regulation of transcription|nucleus|regulation of transforming growth factor beta receptor signaling pathway|ubiquitin cycle|ubiquitin ligase complex|ubiquitin-dependent protein catabolism|ubiquitin-protein ligase activity			-1.345	-1.075	-0.545	-1.73	-1	-1.12	-2.595	-2.015	-1.38	-2.105	-2.17	-1.43		-2.15	-1.795	-1.015	-0.61	-2.115	-3.47	-3.25	-2.56	-1.995	-1.87	-1.28	-1.285	-0.58	-1.84	1	1	-0.505632	-2.93035	0.00713343
AA253448	Hs.1063	Small nuclear ribonucleoprotein polypeptide C	SNRPC	6631	BU603692	NP_003084	6	6p21.31	RNA binding|RNA splicing|snRNP U1|zinc ion binding	nucleus.	P09234	-2.465	-1.675	-1.745	-2.215	-1.805	-2.25	-2.955	-2.045	-2.105	-2.27	-2.35	-2.025	-2.81	-2.73	-3.47	-2.14	-2.2	-2.58	-3.47	-3.45	-2.84	-3.015	-2.32	-2.13	-2.225	-1.745	-2.78	0	1	-0.559286	-3.37336	0.00242215
AA885292	Hs.461117	Syntrophin, beta 2 (dystrophin-associated protein A1, 59kDa, basic component 2)	SNTB2	6645	NM_006750	NP_570896	16	16q22-q23	actin binding|calcium ion binding|calmodulin binding|cytoskeleton|dystrophin-associated glycoprotein complex|membrane|membrane fraction	membrane. cytoplasmic vesicle, secretory vesicle. note=membrane-associated. in muscle, it is exclusively localized at the neuromuscular junction (by similarity). in insulinoma cell line, it is enriched in secretory granules.	Q13425	-1.95	-1.83	0.355	-2.03	-1.29	-2.325	-2.545	-2.125	-1.88	-2.48	-2.68	-2.035	-2.95	-2.035	-3.465	-0.465	-1.925	-3.6	-3.47	-2.63	-2.85	-2.38	-3.12	-1.62	-1.985	-1.46	-2.355	0	1	-0.574023	-3.5051	0.00174306
N48698	Hs.368592	Sortilin-related receptor, L(DLR class) A repeats-containing	SORL1	6653	NM_003105	NP_003096	11	11q23.2-q24.2	cholesterol metabolism|integral to plasma membrane|lipid metabolism|lipid transport|lipid transporter activity|membrane|receptor mediated endocytosis|steroid metabolism|transmembrane receptor activity	membrane; single-pass type i membrane protein (potential).	Q92673	0.375	0.61	2.05	-0.855	0.24	0.45	-1.145	-0.765	-0.88	-0.51	-1.155	-0.335	-0.2	-0.805	-1.49	0.47	0.28	-0.39	-0.83	-0.97	-0.76	-1.05	-0.93	0.36	0.425	0.645	-0.62	0	1	-0.4936	-2.8378	0.00888383
N34776	Hs.649191	Sp1 transcription factor	SP1	6667	NM_138473	NP_612482	12	12q13.1	DNA binding|RNA polymerase II transcription factor activity|nucleus|regulation of transcription, DNA-dependent|transcription|transcriptional activator activity|zinc ion binding	nucleus.		-0.71	0.48	0.23	-1.205	-0.18	-0.815	-0.71	-0.14	-0.62	-0.75	-0.635	-0.79	-1.28	-0.6	-1.735	-0.45	-0.55		-3.23	-2.02		-1.32	-1.4	-0.59	-0.56	-0.255	-0.935	2	1	-0.633753	-4.09647	0.000386576
AA489648	Hs.431045	Sperm antigen with calponin homology and coiled-coil domains 1	SPECC1	92521	BC033618	NP_690868	17	17p11.2			Q8WU84	0	0.215	-0.3	0.775	-0.515	-0.165	0.27	0.85	0.185	-1.27	-0.02	-0.835		-0.82	0.395	-2.48	0.33	-8.68	0.14	-0.34		-0.93	-1	0.05	-1.39	-0.69	-0.365	2	1	-0.514792	-3.00235	0.00600421
AA009738	Hs.567664	Spinster homolog 2 (Drosophila)	SPNS2	124976	BC041772		17	17p13.2	integral to membrane|transport|transporter activity			-0.665	-0.15	0.34	-0.52	-0.03	-0.455	-0.515	-0.43	-0.62	-0.55	-0.88	-0.6		-1.12	-0.75	-0.36	-0.92	-1.23		-2.12		-0.94	-0.67	-0.28	-0.355	0.445	-0.465	3	1	-0.619621	-3.94713	0.000567431
AA425382	Hs.323308	Sprouty homolog 4 (Drosophila)	SPRY4	81848	AK226147	NP_112226	5	5q31.3	development|membrane|regulation of signal transduction	cytoplasm.	Q9C004	-0.515	-0.435	0.435	-1.32	-0.525	-1.155	-1.195	-1.505	-1.505	-0.855	-1.235	-1.465	-1.95	-1.605	-2.075	-0.3	-1.525	-1.685	-2.56	-1.95	-1.28	-0.98	-1.46	-0.8	-1.31	-0.295	-1.45	0	1	-0.492544	-2.82978	0.00905337
N50843	Hs.489040	Sorcin	SRI	6717	NM_003130	NP_944490	7	7q21.1	calcium channel regulator activity|calcium ion binding|cytoplasm|heart development|intracellular sequestering of iron ion|muscle development|receptor binding|regulation of action potential|regulation of heart contraction rate|regulation of striated muscle contraction|transport	cytoplasm.	P30626	-0.11	-0.035	0.96	-0.53	0.08	-0.615	0.19	-0.07	-0.725	-1.015	-0.77	-0.86	0.22	0.025	-1.33	0.375	0.17	-1.165	-0.3	-0.01	-1.16	-0.17	-0.68	-0.21	0.265	-0.68	-0.2	0	1	-0.491108	-2.8189	0.00928816
H60859	Hs.489040	Sorcin	SRI	6717	NM_003130	NP_944490	7	7q21.1	calcium channel regulator activity|calcium ion binding|cytoplasm|heart development|intracellular sequestering of iron ion|muscle development|receptor binding|regulation of action potential|regulation of heart contraction rate|regulation of striated muscle contraction|transport	cytoplasm.	P30626	-2.395	-1.39	-1.035	-2.425	-1.745	-2.035	-2.53	-2.115	-2.02	-2.765	-2.24	-2.41	-2.98	-2.585	-2.805	-1.385	-2.17	-2.815	-3.21	-3.17	-3.67	-2.985	-3.1	-2.06	-2.425	-2.14	-2.81	0	1	-0.573548	-3.50078	0.00176206
AA931861	Hs.104865	SFRS protein kinase 3	SRPK3	26576	AB209155	NP_055185	X	Xq28	ATP binding|cellular component unknown|protein amino acid phosphorylation|protein serine/threonine kinase activity|transferase activity		Q9UPE1	-1.92	-1.31	-0.8	-2.485	-1.595	-1.92	-3.165	-2.165	-2.305	-2.595	-2.77	-2.17	-2.69	-2.075	-2.995	-1.69	-1.825	-2.315	-3.52	-2.92	-2.25	-3.1	-2.74	-2.31	-1.945	-1.745	-2.355	0	1	-0.505615	-2.93022	0.00713565
H29485	Hs.632535	Sjogren syndrome antigen B (autoantigen La)	SSB	6741	AK124811	NP_003133	2	2q31.1	RNA processing|RNA-nucleus export|cytoplasm|histone mRNA metabolism|mRNA binding|nucleotide binding|nucleus|ribonucleoprotein complex|tRNA binding|tRNA modification|transcription from RNA polymerase III promoter	nucleus (probable).		-2.475	-2.81	-1.82	-3.34	-2.11	-2.73	-3	-2.78	-2.97	-2.98	-2.965	-3.145	-2.97	-2.885	-3.39	-2.205	-2.485	-3.325	-3.84	-3.75	-3.53	-2.91	-3.34	-2.7	-2.84	-2.445	-3.035	0	1	-0.496979	-2.86357	0.00835941
AA962376	Hs.30026	SSU72 RNA polymerase II CTD phosphatase homolog (S. cerevisiae)	SSU72	29101	AF305818	NP_054907	1	1p36.33			Q9NP77	-0.27	0.385	1.07	-0.065	0.56	0.46	-0.595	-0.155	0.025	0.11	-0.08	0.435	-0.08	-0.9	-0.57	-0.235	0.565	-0.545	-0.87	-0.63	-0.86	-0.41	-0.61	-0.08	0.19	0.8	0.025	0	1	-0.555911	-3.34385	0.00260629
AA443823	Hs.597915	ST3 beta-galactoside alpha-2,3-sialyltransferase 3	ST3GAL3	6487	NM_174963	NP_777632	1	1p34.1	Golgi apparatus|N-acetyllactosaminide alpha-2,3-sialyltransferase activity|integral to membrane|membrane|protein amino acid glycosylation	golgi apparatus, golgi stack membrane; single-pass type ii membrane protein. secreted. note=membrane- bound form in trans cisternae of golgi. secreted into the body fluid.		0.065	0.71	0.195	-0.145	0.27	-0.19	0.09	0.02	0.615	-0.105	-0.1	-0.035			-0.8	-0.46	-0.02		-0.38			0.085	0.07	-0.14	-0.25	-0.015	-0.09	5	1	-0.534156	-3.15924	0.00410556
AA452829	Hs.561815	Staufen, RNA binding protein, homolog 2 (Drosophila)	STAU2	27067	NM_014393	NP_055208	8	8q13-q21.1	double-stranded RNA binding|double-stranded RNA binding|intracellular			-0.41	0.37	0.165	-0.7	-0.175	-0.705	-0.335	-0.56	-0.75	-1.31		-0.43		-1.06	-1.055	-0.03	-0.69	-2.52	-0.2	0.15		-0.765	-1.13	-0.97	-0.5	-0.16	-0.205	3	1	-0.59832	-3.73363	0.000978671
AI139090	Hs.431109	Syntaxin 8	STX8	9482	BF572338	NP_004844	17	17p12	endoplasmic reticulum|integral to plasma membrane|transport		Q9UNK0	-0.36	-0.515	0.3	-0.99	-0.325	-0.375	-1.09	-0.695	-0.33	-0.73	-0.77	-0.615	-1.24	-1.2	-0.815	-0.385	-0.35	-2.46	0.1	0.06	-0.87	-1.005	-0.86	-0.72	-0.285	-0.14	-0.51	0	1	-0.513724	-2.99388	0.00612757
AA234519	Hs.655250	Succinate-CoA ligase, GDP-forming, beta subunit	SUCLG2	8801	BC068602	NP_003839	3	3p14.1	ligase activity|metabolism|mitochondrion|succinate-CoA ligase (GDP-forming) activity|succinyl-CoA metabolism|tricarboxylic acid cycle			0	0.385	0.395	0.275	-0.625	0.01	-0.435	1.05	-0.325	-0.4	0.255	0.11		-1.07	-0.31	-0.64	0.245	-2.315	0.05	-0.65		-0.835	-1	-0.35	0.08	0.415	-0.75	2	1	-0.592859	-3.68096	0.00111864
AA456316	Hs.279245	Transforming, acidic coiled-coil containing protein 1	TACC1	6867	CR933618	NP_006274	8	8p11	cell cycle|cytokinesis|nucleus	cytoplasm. nucleus. note=nucleus during interphase. weakly concentrated at centrosomes during mitosis.	O75410	-0.765	0.3	1.04	0.475	-0.67	-0.465	-0.265	0.01	-0.355	-0.58	-0.115	-0.49		-1.26	-0.075	0.18	0.33	-8.32	0.43			-0.7	-1.13	0.13	-0.735	-0.895	-2.175	3	1	-0.524414	-3.07949	0.00498441
AW051609	Hs.498115	TAR (HIV-1) RNA binding protein 1	TARBP1	6894	U38847	NP_005637	1	1q42.3	RNA binding|RNA methyltransferase activity|RNA processing|nucleus|regulation of transcription from RNA polymerase II promoter|transferase activity		Q13395	-1.095	-1.24	-1.35	-1.8	-0.71	-1.675	-1.435	-1.62	-1.065	-1.875	-1.71	-1.255	-2.8	-2.94	-2.36	-1.26	-1.605	-2.56	-0.99	-1.9		-2.065	-2.15	-1.03	-1.53	-1.24	-2.005	1	1	-0.575992	-3.52308	0.00166612
AI143794	Hs.300624	TAR DNA binding protein	TARDBP	23435	NM_007375	NP_031401	1	1p36.22	RNA binding|microtubule binding|mitosis|nuclear mRNA splicing, via spliceosome|nucleotide binding|nucleus|regulation of transcription, DNA-dependent|transcription|transcription factor activity|transcription from RNA polymerase II promoter	nucleus.	Q13148	-0.81	-0.06	-0.15	-0.45	-0.14	-0.575	-0.94	-0.285	-0.485	-0.815	-0.745	-0.215		-0.47	-1.23	-1.24	-1.33		-0.76	-1.28		-1.56	-0.95	-0.15	-0.65	-0.565	-0.565	3	1	-0.504418	-2.92092	0.00729567
AA906896	Hs.530538	TatD DNase domain containing 3	TATDN3	128387	NM_001042552		1	1q32.3				-1.635	-1.59	-1.52	-1.4	-1.43	-1.58	-1.82	-1.525	-1	-2.225	-1.975	-1.835	-1.93	-1.98	-1.83	-1.005	-0.77	-2.83	-1.06	-1.76		-1.955	-2.19	-1.11	-1.52	-1.98	-1.23	1	1	-0.535734	-3.17232	0.00397642
W79432	Hs.475629	TBC1 domain family, member 5	TBC1D5	9779	NM_014744	NP_055559	3	3p24.3	GTPase activator activity		Q92609	-1.49	-1.03	0.97	-2.095	-1.06	-1.07	-2.83	-1.225	-1.98	-2.065	-1.845	-2.265	-1.86	-2.155	-2.835	-0.665	-0.5	-3.22	-2.18	-3.54	-1.35	-3.03	-2.8	-1.17	-1.87	-1.19	-2.52	0	1	-0.534166	-3.15933	0.00410469
H28344	Hs.491745	Transcription elongation factor A (SII), 1	TCEA1	6917	BX538034	NP_958845	8	8q11.2	RNA elongation|general RNA polymerase II transcription factor activity|nucleus|regulation of transcription from RNA polymerase II promoter|transcription|transcription factor activity	nucleus.	P23193	-3.145	-3	-1.99	-3.285	-2.535	-3.19	-3.26	-3.105	-3.115	-3.15	-3.43	-3.21	-4.36	-3.635	-3.63	-2.7	-3.705	-4.245	-3.27	-4.18	-3.53	-3.365	-3.62	-2.92	-3.575	-3.31	-3.715	0	1	-0.523211	-3.06975	0.00510334
AA292256	Hs.505004	Transcription elongation factor A (SII), 2	TCEA2	6919	AK226140	NP_942016	20	20q13.33	RNA elongation|RNA elongation|defense response|nucleus|regulation of transcription, DNA-dependent|transcription|transcription elongation factor complex|transcription factor activity|transcriptional elongation regulator activity	nucleus.	Q15560	3.405	3.49	3.6	2.525	2.9	3.345	0.845	2.53	3.75	2.59	2.14	2.965	2.64	1.47	1.3	2.82	2.225	1.97	0.02	0.96	1.62	2.305	2.25	3.06	3.19	3.06	1.92	0	1	-0.514998	-3.00399	0.00598057
AA490464	Hs.438991	Tectonic family member 3	TCTN3	26123	AK128834	NP_056446	10	10q23.33			Q9Y3U1	-1.09	-0.295	0.225	-1.385	-0.755	-1.09	-2.475	-1.66	-1.47	-1.785	-1.82	-1.435	-3.88	-1.85	-2.35	-0.575	-0.58	-2.155	-4.86	-4.46	-2.18	-2.4	-2.12	-1.05	-1.36	-0.905	-2.13	0	1	-0.523646	-3.07327	0.00506007
AI681902	Hs.591499	Testis-specific kinase 2	TESK2	10420	NM_007170	NP_009101	1	1p32	ATP binding|actin cytoskeleton organization and biogenesis|apoptosis|focal adhesion formation|intracellular signaling cascade|magnesium ion binding|manganese ion binding|nucleus|protein amino acid phosphorylation|protein serine/threonine kinase activity|protein-tyrosine kinase activity|spermatogenesis|transferase activity			0.14	0.87	0.135	-0.46	0.845	-0.03	0.42	0.34	0.165	-0.095	0.34	-0.92			-0.31	-0.12	-1.01		-1.18	-1.38		-0.53	-1.24	0.54	-0.65	-0.54	-0.575	4	1	-0.500484	-2.89048	0.00784307
W71994	Hs.651229	THAP domain containing, apoptosis associated protein 3	THAP3	90326	NM_138350	NP_612359	1	1p36.31	DNA binding|nucleic acid binding			0.03	0.665	0.345	0.64	-0.01	0.325	0.265	0.415	0.225	0.12	0.095	-0.36		0.4	-1.495	0.43	0.27		0.06	-0.35		-0.295	-0.49	0.29	0.025	-0.22	-0.105	3	1	-0.539177	-3.20103	0.00370659
AA406233	Hs.514211	Transmembrane protein 101	TMEM101	84336	BM542308	NP_115752	17	17q21.31	positive regulation of I-kappaB kinase/NF-kappaB cascade|signal transducer activity		Q96IK0	0.9	2.01	1.04	-0.79	0.37	-0.38	-1.16	1.04	1.32	0.225	0.09	0.63	-0.58	-1.41	-0.91	0.31	0.425	-0.57	-1.19	-1.9	-1.36	-0.18	-1.16	1.04	1.275	1.185	-0.465	0	1	-0.618312	-3.93361	0.000587432
T87078	Hs.533725	Transmembrane protein 126A	TMEM126A	84233	BM546667	NP_115649	11	11q14.1			Q9H061	-2.325	-1.82	-0.89	-2.69	-2.36	-2.31	-3.425	-2.235	-2.53	-2.945	-3.26	-3.14	-3.82	-2.835	-3.605	-1.56	-2.26	-3.88	-2.42	-3.05	-3.67	-3.01	-3.07	-2.99	-2.815	-2.475	-2.73	0	1	-0.555427	-3.33965	0.00263361
R31063	Hs.525063	Transmembrane protein 126B	TMEM126B	55863	BF693944	NP_060950	11	11q14.1			Q9NZ29	-3.115	-2.24	-1.38	-2.855	-2.565	-2.435	-3.83	-2.91	-2.975	-3.695	-3.1	-2.92	-3.59	-3.545	-3.175	-2.335	-2.805	-4.13	-3.52	-3.99	-3.63	-3.56	-3.74	-3.02	-3.015	-3.095	-3.31	0	1	-0.592351	-3.67609	0.00113252
AA464622	Hs.43899	Transmembrane protein 18	TMEM18	129787	BC032379	NP_690047	2	2p25.3			Q9NTH3	-1.46	-1.02	-0.215	-2.895	-1.205	-1.63	-2.755	-1.98	-2.47	-2.21	-2.705	-2.48	-2.61	-2.73	-2.96	-2.27	-1.445	-3.475	-2.99	-2.58	-2.99	-2.405	-2.82	-1.51	-1.965	-1.44	-2.365	0	1	-0.682269	-4.66604	8.85472e-05
W73738	Hs.564188	Transmembrane protein 25	TMEM25	84866	AK124814	NP_116169	11	11q23.3	integral to membrane			0.385	1.375	2.285	-0.265	0.63	0.54	-0.365	-0.45	-0.08	0.315	-1.01	-0.16	-2.99	-0.14	-0.625	1.25	0.545		-2.19	-0.2		-0.4	-0.61	0.61	0	0.67	-0.64	2	1	-0.515524	-3.00816	0.00592088
AA460818	Hs.634586	Transmembrane protein 41A	TMEM41A	90407	BX647928	NP_542383	3	3q27.2				-1.055	-0.095	0.365	-1.04	-0.775	-1.375	-1.735	-1.845	-1.235	-1.34	-1.245	-1.315	-1.79	-2.085	-2.275	0.045	-0.8	-1.555	-2.51	-2.41		-1.675	-1.82	-1.37	-1.035	-0.62	-1.65	1	1	-0.511098	-2.97315	0.00643994
AA598987	Hs.523262	Transmembrane protein 59	TMEM59	9528	AK074636	NP_004863	1	1p36-p31	integral to membrane		Q9BXS4	-1.62	-1.155	0.265	-2.83	-1.235	-1.125	-3.76	-2.61	-2.805	-2.675	-2.82	-2.555	-2.64	-2.64	-3.365	-0.81	-1.69		-4.42	-4.43		-2.85	-3.1	-1.73	-2.36	-1.48	-2.785	2	1	-0.49519	-2.8499	0.00863368
AA225817	Hs.439309	Transmembrane protease, serine 2	TMPRSS2	7113	NM_005656	NP_005647	21	21q22.3	chymotrypsin activity|integral to plasma membrane|membrane|proteolysis and peptidolysis|scavenger receptor activity|trypsin activity	transmembrane protease, serine 2 catalytic chain: secreted. note=activated by cleavage and secreted.	O15393	2.17	3.915	3.525	2.065	1.46	1.835	-0.985	0.905	1.07	1.01	0.215	2.125		0.515	-0.08	2.795	0.87		0.16	0.5		-0.15	0.09	1.92	2.595	2.255	0.14	3	1	-0.531068	-3.13377	0.0043686
AA447480	Hs.401954	Transmembrane and tetratricopeptide repeat containing 1	TMTC1	83857	NM_175861	NP_787057	12	12p11.22	binding|transferase activity, transferring glycosyl groups		Q8IUR5	1.18	0.685	2.26	-1.09	0.93	-1.435	-0.51	0.295	-0.225	-0.97	-0.855	0.19		0.13	-2.62	-2.08	-0.475		-1.57	-0.98		0.05	-0.81	0.87	1.66	1.03	-1.37	3	1	-0.583918	-3.59638	0.0013854
AA418403	Hs.331268	Transmembrane and tetratricopeptide repeat containing 3	TMTC3	160418	CR749309	NP_861448	12	12q21.32	binding		Q7Z332	-0.455	-0.535	0.49	-0.53	-0.375	-0.92	-1.385	-1.69	-0.905	-1.82	-1.41	-1.055		-1.75	-1.205	-0.595	-0.585	-2.325	-0.55	-1.73	-1.69	-1.595	-1.58	-1.03	-1.18	-0.82	-1.375	1	1	-0.505317	-2.9279	0.00717528
AA902808	Hs.370267	Tankyrase, TRF1-interacting ankyrin-related ADP-ribose polymerase	TNKS	8658	NM_003747	NP_003738	8	8p23.1	Golgi apparatus|NAD+ ADP-ribosyltransferase activity|chromosome, telomeric region|nucleus|protein amino acid ADP-ribosylation|protein binding|telomerase-dependent telomere maintenance|transferase activity, transferring glycosyl groups	cytoplasm. golgi apparatus membrane; peripheral membrane protein. nucleus, nuclear pore complex. note=associated with the golgi and with juxtanuclear slc2a4/glut4- vesicles. a minor proportion is also found at nuclear pore complexes and around the pericentriolar matrix of mitotic centromeres. during interphase, a small fraction of tnks is found in the nucleus, associated with terf1.	O95271	0.845	1.89	1.065	0.14	0.93	0.425	0.585	0.395	0.41	0.855	0.445	0.285	0.63	0.58	0.405	1.07	0.44		0.58	0.72		0.58	0.27	0.9	1.08	0.78	0.545	2	1	-0.501486	-2.89821	0.00770044
AA699725	Hs.372082	Trinucleotide repeat containing 6B	TNRC6B	23112	NM_015088		22	22q13.1	nucleotide binding		Q9UPQ9	-0.44	0.54	1.35	-0.655	0.37	0.07	-1.495	-1.255	-0.145	-1.075	-0.775	-0.505		-0.52	-0.9	-0.075	0.935	-0.99	-1.48	-1.98	-1.51	-1.34	-0.8	0.04	-0.425	0.77	-1.095	1	1	-0.491499	-2.82186	0.00922368
AA459100	Hs.368433	Tumor protein D52	TPD52	7163	NM_001025252	NP_005070	8	8q21	morphogenesis		P55327	-2.425	-2.11	-1.275	-2.525	-2.19	-2.33	-4.12	-2.835	-2.52	-2.95	-3.02	-3.17	-3.35	-3.115	-3.52	-1.91	-2.91	-4.01	-3.32	-4.36	-3.36	-3.32	-3.5	-2.9	-3.135	-3.035	-3.305	0	1	-0.502758	-2.90804	0.00752266
AA454176	Hs.279640	Translocated promoter region (to activated MET oncogene)	TPR	7175	NM_003292	NP_003283	1	1q25	cytoplasm|nuclear pore|nucleus|protein-nucleus import|transport	nucleus, nuclear pore complex; cytoplasmic side. note=the assembly of the npc is a stepwise process in which trp-containing peripheral structures assemble after other components, including p62.	P12270	-1.995	-1.43	-0.195	-2.085	-0.96	-1.88	-2.775	-1.925	-1.415	-2.235	-1.88	-1.68	-2.26	-2.755	-2.63	-1.475	-0.58	-2.78			-2.39	-2.21	-2.21	-1.69	-1.945	-0.85	-2.345	2	1	-0.507204	-2.94261	0.00692788
N70608	Hs.278436	Teashirt zinc finger homeobox 3	TSHZ3	57616	NM_020856	NP_065907	19	19q12	nucleus|regulation of transcription, DNA-dependent|transcription factor activity|zinc ion binding		Q9P254	-0.37	-0.14	0.365	-0.28	0.035	-0.34	-0.08	-0.77	-0.5	-0.39	-0.465	-1.055	-0.87	-0.76	-0.555	-0.33	-0.4	-1.175				0.245	-0.79	-0.21	-0.57	-0.305	-0.27	3	1	-0.550808	-3.29971	0.00290732
AA161188	Hs.499941	Tetraspanin 15	TSPAN15	23555	NM_012339	NP_036471	10	10q21.3	integral to plasma membrane|membrane fraction	membrane; multi-pass membrane protein (probable).	O95858	-2.735	-1.965	-1.935	-2.815	-2.47	-2.915	-3.515	-2.645	-2.71	-2.84	-3.125	-2.93	-4.39	-2.94	-3.745	-2.2	-2.89		-4.05	-4.64		-3.06	-3.57	-2.81	-2.605	-2.645	-3.17	2	1	-0.622568	-3.97773	0.000524591
AA007516	Hs.169358	Thioredoxin domain containing 13	TXNDC13	56255	BC044777	NP_066979	20	20p12	electron transport|electron transporter activity|integral to membrane|transport	membrane; single-pass type i membrane protein (potential).	Q9H1E5	0.635	0.53	0.85	1.15	-0.275	0.46	0.04	0.17	0.77	0.37		0.64	-0.12	-1.75	-0.42	-2.57	1.19	-4.485	1.48			-0.415	0.12	0.3	0.45	1.23	0.38	3	1	-0.542235	-3.22672	0.00348021
AW078798	Hs.356190	Ubiquitin B	UBB	7314	BF572309	NP_061828	17	17p12-p11.2		cytoplasm. nucleus.	P02248	-1.53	-0.57	0.385	-2.52	-1.2	-1.525	-3.78	-2.67	-2.515	-2.075	-2.635	-2.395	-3.24	-3.88	-3.045	-1.545	-2.12	-2.925	-5.75	-5.52	-4.49	-3.08	-2.91	-2	-1.735	-1.34	-2.83	0	1	-0.516698	-3.01751	0.00578925
AI309770	Hs.154320	Ubiquitin-activating enzyme E1C (UBA3 homolog, yeast)	UBE1C	9039	NM_003968	NP_937840	3	3p24.3-p13	ATP binding|apoptosis|catalytic activity|cell cycle|ligase activity|proteolysis and peptidolysis|ubiquitin activating enzyme activity|ubiquitin conjugating enzyme activity|ubiquitin cycle|ubiquitin-like activating enzyme activity		Q8TBC4	-0.26	0.04	0.325	-0.1	-0.32	-0.06	-0.36	-0.8	0.12	-0.45	-0.115	-0.15	0.39	-0.675	-0.215	-0.865	0.13	-1.625	-0.49	-0.36	-1.08	-0.095	-0.04	0.02	0.135	0.22	0.165	0	1	-0.507025	-2.94121	0.00695099
AA447731	Hs.284292	Ubiquinol-cytochrome c reductase complex (7.2 kD)	UCRC	29796	BF965131	NP_037519	22	22cen-q12.3	electron transport|inner membrane|mitochondrial electron transport chain|mitochondrial electron transport, ubiquinol to cytochrome c|mitochondrial electron transport, ubiquinol to cytochrome c|mitochondrial membrane|oxidoreductase activity|transport|ubiquinol-cytochrome-c reductase activity|ubiquinol-cytochrome-c reductase activity|ubiquinol-cytochrome-c reductase complex (sensu Eukaryota)		Q9UDW1	-1.4	-1.19	-0.475	-1.99	-1.055	-1.285	-2.17	-2.135	-1.41	-2.26	-1.79	-1.535	-1.93	-2.27	-2.435	-1.265	-1.005	-2.245	-2.27	-2.36	-2.77	-1.85	-2.08	-1.47	-1.555	-1.07	-2.02	0	1	-0.568352	-3.45383	0.00198188
T70999	Hs.654499	UDP glucuronosyltransferase 1 family, polypeptide A6	UGT1A6	54578	NM_001072	NP_995584	2	2q37	endoplasmic reticulum|glucuronosyltransferase activity|integral to membrane|metabolism|metabolism|microsome|transferase activity, transferring hexosyl groups|xenobiotic metabolism	microsome. endoplasmic reticulum; single- pass membrane protein (potential).		-1.985	-1.735	-1.335	-2.21	-1.905	-1.55	-3.005	-2.215	-1.92	-2.1	-1.81	-2.03	-2.1	-2.7	-3.75	-1.435	-1.085	-3.55	-1.93	-2.59	-3.08	-2.545	-2.33	-1.99	-2.33	-1.84	-2.105	0	1	-0.487871	-2.79449	0.00983604
AI016027	Hs.517622	Unc-84 homolog B (C. elegans)	UNC84B	25777	BC094797	NP_056189	22	22q13.1	integral to membrane|microtubule binding|mitotic spindle organization and biogenesis|nuclear membrane|nuclear migration		Q9UH99	-0.345	0.325	-0.54	-0.025	-0.24	-0.9	-0.575	-0.6	0.015	-0.315	-0.115	-1.01		-0.295	-0.655	0.37	-0.44	-1.35	-0.8	-1.57		-1.055	-1.04	0.3	-0.415	0.145	-0.675	2	1	-0.520914	-3.05124	0.00533694
AW239024	Hs.119251	Ubiquinol-cytochrome c reductase core protein I	UQCRC1	7384	L16842	NP_003356	3	3p21.3	aerobic respiration|electron transport|inner membrane|mitochondrial electron transport chain|mitochondrion|oxidative phosphorylation|oxidoreductase activity|transport|ubiquinol-cytochrome-c reductase activity	mitochondrion inner membrane.	P31930	-0.47	0.17	0.62	-0.285	-0.565	-0.235	-0.84	-0.695	-0.24	-0.18	-0.555	-0.655		-1.575	-0.89	-1.345	-1.29	-2.055	-2.51		-1.56	-0.975	-0.98	-0.76	-0.58	-0.13	-0.3	2	1	-0.598209	-3.73255	0.000981352
AW007636	Hs.592048	Ubiquinol-cytochrome c reductase core protein II	UQCRC2	7385	AK094006	NP_003357	16	16p12	aerobic respiration|electron transport|metalloendopeptidase activity|mitochondrial electron transport chain|mitochondrion|oxidative phosphorylation|oxidoreductase activity|proteolysis and peptidolysis|transport|ubiquinol-cytochrome-c reductase activity	mitochondrion inner membrane; matrix side.		-1.785	-1.005	-0.645	-2.935	-1.61	-2.32	-3.965	-2.89	-2.635	-3.14	-3.42	-2.315	-3.04	-3.345	-3.865	-1.565	-1.87	-3.295	-3.09	-4.28	-3.87	-3.24	-3.17	-2.26	-2.275	-1.65	-3.165	0	1	-0.554526	-3.33183	0.00268518
AA463446	Hs.284286	Up-regulated gene 4	URG4	55665	AL832134	NP_060390	7	7p13			Q96EL2	-2.23	-1.07	-0.015	-3.045	-2.08	-1.78	-3.94	-2.44	-2.345	-2.765	-2.72	-2.605	-3.65	-3.685	-3.535	-1.435	-2.2	-3.19	-3.56	-5.63	-4.81	-3.365	-3.58	-2.94	-2.465	-1.81	-3.315	0	1	-0.499409	-2.8822	0.00799851
R87531	Hs.16187	Unconventional SNARE in the ER 1 homolog (S. cerevisiae)	USE1	55850	BM547041	NP_060937	19	19p13.11			Q9NZ43	-0.12	0.41	0.59	-0.11	0.24	-0.05	0.125	-0.725	0.095	-0.13	-0.035	-0.23	0.04	-0.43	-0.785	-0.56	0.12	-0.55	-2.21	-1.12	0.73	-0.125	0.28	0.02	0.46	0.135	0.435	0	1	-0.487635	-2.79271	0.00987707
AA971425	Hs.524085	Ubiquitin specific peptidase 2	USP2	9099	BC041366	NP_741994	11	11q23.3	cysteine-type endopeptidase activity|cysteine-type endopeptidase activity|ubiquitin cycle|ubiquitin thiolesterase activity|ubiquitin-dependent protein catabolism	cytoplasm (by similarity).	O75604	2.02	2.785	3.175	1.86	1.025	1.95	1.21	1.3	1.855	1.89	1.01	0.62	1.72	0.49	1.175	1.085	1.135	0.22	0.97	1.26	1.13	0.79			1.575	1.72	1.53	2	1	-0.60654	-3.81446	0.000796638
AW054926	Hs.519320	Voltage-dependent anion channel 1	VDAC1	7416	AK122953	NP_003365	5	5q31	anion transport|apoptogenic cytochrome c release channel activity|apoptotic program|integral to membrane|mitochondrial outer membrane|mitochondrion|voltage-gated anion channel porin activity|voltage-gated ion-selective channel activity	mitochondrion outer membrane. cell membrane.	P21796	-1.83	-1.625	-1.12	-2.945	-1.91	-2.61	-2.75	-2.545	-2.635	-2.43	-2.68	-2.13	-3.15	-2.58	-3.335	-1.84	-2	-2.78			-3.45	-2.375	-2.96	-2.38	-1.92	-1.8	-2.42	2	1	-0.506749	-2.93906	0.00698687
H07991	Hs.435215	Vascular endothelial growth factor C	VEGFC	7424	NM_005429	NP_005420	4	4q34.1-q34.3	angiogenesis|cell differentiation|cell proliferation|growth factor activity|lymph gland development|membrane|positive regulation of cell proliferation|regulation of cell cycle|signal transduction|substrate-bound cell migration	secreted.	P49767	-1.715	-1.055	-2.02	-1.69	-1.475	-1.39	-0.795	-1.69	-1.815	-1.46	-1.13	-2.06	-4.66	-2.57	-1.565	-3.405	-3.955	-4.19	-4.81	-5.13	-3.58	-1.75	-2.21	-1.03	-1.935	-2.52	-2.205	0	1	-0.489652	-2.8079	0.00953133
AA975785	Hs.109520	Vacuolar protein sorting 36 homolog (S. cerevisiae)	VPS36	51028	AB208956	NP_057159	13	13q14.3			Q9Y3E3	1.69	2.305	2.83	1.535	1.97	1.99	-0.08	1.13	1.505	1.145	0.685	2.49	1.96	0.315	0.04	1.35	1.995	1.01	-0.22	0.35		0.055	1.33	2.55	1.99	2.555	1.39	1	1	-0.495835	-2.85482	0.00853403
R73647	Hs.343873	Vacuolar protein sorting 37 homolog A (S. cerevisiae)	VPS37A	137492	AL834189	NP_689628	8	8p22			Q9Y216	-1.595	-1.075	-0.54	-2.12	-0.65	-1.355	-1.83	-1.68	-1.75	-1.96	-1.565	-1.785	-2.29	-1.025	-2.26	-0.9	-1.68	-2.21	-3.56	-2.04	-2.47	-2.25	-2.71	-1.31	-1.725	-1.535	-1.78	0	1	-0.488725	-2.80092	0.0096889
AI261600	Hs.143728	Wiskott-Aldrich syndrome-like	WASL	8976	NM_003941	NP_003932	7	7q31.3	actin binding|actin cytoskeleton|actin polymerization and/or depolymerization|cell motility|protein complex assembly|small GTPase regulator activity	cytoplasm, cytoskeleton (by similarity). nucleus (by similarity). note=preferentially localized in the cytoplasm when phosphorylated and in the nucleus when unphosphorylated (by similarity).	O00401	0.655	1.785	1.875	0.75	1.13	0.135	-0.04	0.4	0.69	0.305	0.49	0.57	1.41	0.28	-0.2	0.685	2.1	-0.25	0.38	-0.29		-0.25	0.19	1.16	0.705	2.015	-0.215	1	1	-0.502336	-2.90478	0.00758126
AA489627	Hs.36859	WD repeat domain 20	WDR20	91833	AB209148	NP_851825	14	14q32.31			Q8TBZ3	-0.22	-0.755	0.155	-0.54	-0.06	-0.97	-0.54	-0.895	-0.77	-1.13	-0.935	-1.015	-0.41	-1.22	-1.21	-0.1	-0.07	-1.565	-0.7	-1.32		-1.135	-1.29	-0.82	-0.66	-0.575	-0.63	1	1	-0.50589	-2.93236	0.00709932
R51988	Hs.118394	WD repeat domain 32	WDR32	79269	NM_024345	NP_077321	9	9p13.2	kinase activity		Q8N2Q5	-1.395	-0.675	-0.515	-1.3	-1.085	-1.225	-2.99	-2.045	-1.72	-2.54	-1.5	-1.44	-2.63	-2.63	-2.11	-1.265	-1.58	-2.965	-2.06	-2.73		-2.165	-2.16	-1.2	-2.225	-1.325	-2.14	1	1	-0.521801	-3.05838	0.00524562
AA287323	Hs.475538	Xeroderma pigmentosum, complementation group C	XPC	7508	NM_004628	NP_004619	3	3p25	damaged DNA binding|nucleotide-excision repair|nucleus|single-stranded DNA binding	nucleus (probable).	Q01831	-1.6	-1.15	-0.52	-1.825	-0.955	-1.815	-1.1	-2.04	-2.185	-1.83	-2.27	-1.79	-2.18	-1.16	-2.975	-1.005	-1.21	-2.355	-2.44	-1.1	-3.12	-2.335	-2.27	-1.71	-1.36	-0.995	-1.965	0	1	-0.497526	-2.86775	0.008277
AW075443	Hs.292493	X-ray repair complementing defective repair in Chinese hamster cells 6 (Ku autoantigen, 70kDa)	XRCC6	2547	BC008343	NP_001460	22	22q13.2-q13.31	ATP binding|ATP-dependent DNA helicase activity|DNA ligation|DNA recombination|DNA repair|double-strand break repair via nonhomologous end-joining|double-stranded DNA binding|helicase activity|hydrolase activity|membrane fraction|nucleus|positive regulation of transcription, DNA-dependent|protein binding|transcription factor complex	nucleus.	P12956	-1.955	-1.17	-0.36	-2.83	-1.54	-1.85	-3.07	-2.47	-2.39	-2.4	-2.315	-2.395	-2.6	-2.685	-3.185	-1.615	-1.905	-2.84	-3.97	-3.86	-3.22	-2.88	-2.82	-2.42	-2.295	-1.435	-2.455	0	1	-0.52902	-3.11698	0.00455082
AA903035	Hs.505231	Tyrosyl-tRNA synthetase 2, mitochondrial	YARS2	51067	NM_001040436	NP_057020	12	12p11.21	ATP binding|ligase activity|mitochondrion|protein biosynthesis|tyrosine-tRNA ligase activity|tyrosyl-tRNA aminoacylation	mitochondrion matrix.	Q9H817	-2.765	-2.04	-1.88	-2.5	-2.72	-2.34	-3.37	-2.775	-2.19	-2.74	-2.4	-3.105	-3.87	-3.275	-3.065	-3.47	-3.76	-4.52		-4.27	-4.12	-2.7	-3.35	-3.44	-2.71	-2.735	-3.405	1	1	-0.580079	-3.56069	0.00151577
R20284	Hs.584927	YY1 associated protein 1	YY1AP1	55249	BC025272	NP_620832	1	1q22		cytoplasm. nucleus.		-1.005	-0.165	-0.33	-1.56	-0.885	-1.06	-2.265	-1.7	-1.61	-1.15	-1.655	-1.185		-1.9	-3.26	-1.355	-1.605	-1.955			-1.43	-2.385	-2.06	-1.17	-1.56	-1.11	-1.98	3	1	-0.499743	-2.88478	0.00794991
AA496963	Hs.325846	Zinc finger CCCH-type containing 14	ZC3H14	79882	NM_024824	NP_997545	14	14q31.3	nucleic acid binding|nucleus			-1.165	-0.965	-0.295	-0.47	-0.985	-1.7	-1.16	-1.21	-0.785	-1.215	-1.065	-1.125		-1.795	-2.035	-1.53	-0.915	-2.77	-1.03	-2.56	-1.14	-1.645	-1.1	-0.77	-0.97	-1.145	-1.81	1	1	-0.602052	-3.7701	0.000891973
H29227	Hs.21902	Zinc finger, DHHC-type containing 23	ZDHHC23	254887	AK127260	NP_775841	3	3q13.31	metal ion binding		Q8IYP9	-0.525	0.56	0.77	-0.43	-0.38	-1.295	-1.075	-1.26	-0.725	-0.835	-0.995	-0.31	-1.12	-2.01	-2.245	-0.11	-0.21	-2.115	-1.36	-1.86		-1.22	-1.08	-0.32	-0.955	-0.58	-1.265	1	1	-0.595436	-3.70572	0.00105056
T88890	Hs.387623	Zinc finger protein 169	ZNF169	169841	AK122832	NP_919301	9	9q22.32	intracellular|nucleic acid binding|nucleus|nucleus|regulation of transcription, DNA-dependent|regulation of transcription, DNA-dependent|transcription|transcription factor activity|zinc ion binding	nucleus (potential).	Q14929	-1.46	-0.65	-0.12	-2.375	-1.385	-1.745	-2.92	-2.455	-1.755	-2.17	-2.275	-1.78	-2.52	-2.54	-3.34	-1.12	-0.88	-2.325	-2.96	-4.35	-3.22	-2.74	-2.31	-1.57	-1.98	-1.36	-2.415	0	1	-0.494664	-2.84589	0.00871587
AA045074	Hs.144949	Zinc finger protein 313	ZNF313	55905	NM_018683	NP_061153	20	20q13.13	cell differentiation|nucleic acid binding|nucleus|protein ubiquitination|spermatogenesis|ubiquitin ligase complex|ubiquitin-protein ligase activity|zinc ion binding		Q9Y508	-3.09	-2.055	-1.995	-2.9	-2.65	-2.98	-4.02	-2.65	-3.11	-2.875	-2.91	-3.03	-6.61	-3.25	-4.09	-2.35	-3.485		-4.57	-4.86		-3.095	-3.55	-2.9	-3.03	-2.65	-3.17	2	1	-0.503713	-2.91544	0.00739137
R12731	Hs.174193	Zinc finger protein 335	ZNF335	63925	NM_022095	NP_071378	20	20q11.21-q13.12	DNA binding|nucleic acid binding|nucleus|regulation of transcription, DNA-dependent|transcription|zinc ion binding	nucleus (probable).	Q9H4Z2	-0.19	0.99	0.305	0.03	0.335	-0.485	-0.1	-0.61	-0.47	-0.085	-0.08	-0.265		-0.46	-0.755	-0.05		-1.815				-1.305	-0.89	0.01	-0.54	-0.18	-0.94	5	1	-0.583309	-3.5907	0.00140539
R93068	Hs.293798	Zinc finger protein 436	ZNF436	80818	NM_001077195	NP_085137	1	1p36	DNA binding|nucleus|regulation of transcription, DNA-dependent|transcription|zinc ion binding	nucleus (potential).	Q9C0F3	-0.55	0.125	0.8	-0.79	-0.365	-0.155	-0.26	-0.6	-1.28	-1.14	-0.905	-1.305	-1.79	-0.12	-0.735	-0.785	-1.665	-1.975		-1.56		-0.52	-1.45	-1.24	-0.39	0.06	-0.66	2	1	-0.596125	-3.71237	0.00103298
AA458867	Hs.521151	Zinc finger protein 672	ZNF672	79894	BC035140	NP_079112	1	1q44	nucleic acid binding|nucleus|zinc ion binding		Q9H6G5	-0.75	0.46	0.37	-1.18	-0.33	-0.825	-2.765	-1.24	-1.175	-1.38	-1.245	-0.565	-2.23	-1.945	-2.685	-0.715	-0.655	-1.755	-1.79			-1.61	-1.61	-0.84	-0.81	-0.38	-1.565	2	1	-0.554619	-3.33263	0.00267984
AA458952	Hs.521151	Zinc finger protein 672	ZNF672	79894	BC035140	NP_079112	1	1q44	nucleic acid binding|nucleus|zinc ion binding		Q9H6G5	-0.74	0.395	0.33	-1.67	-0.46	-0.655	-1.96	-1.205	-1.24	-1.495	-1.07	-0.57	-1.98	-2.05	-2.875	-0.605	-0.685	-1.37	-2.4	-2.25	-2.23	-1.835	-1.55	-0.77	-0.885	-0.27	-1.51	0	1	-0.573213	-3.49774	0.00177555
