# Supplementary material for: A 3-biomarker-panel predicts renal outcome in patients with proteinuric renal diseases
Source: BMC Med Genomics. 2014 Dec 24;7:75. doi: 10.1186/s12920-014-0075-8 (PMC4301948; doi:10.1186/s12920-014-0075-8)
Supplement: Additional file 1: Tables S1 and S2. — Show the 562 and 285 genes that were either negatively or positively correlated with CREDI and INSCO, respectively. Gene names, accession numbers, UniProt ID, Gene IDs, GO-Terms (abbreviated) and a few other possible important information concerning the respective genes are listed in the first 12 collumns. Diagnosis and CREDI/INSCO – values are listed in the first 2 lines above each patient (patient numbers (as in Table 1) are listed in the third line above expression values). The last 5 collumns show the number of missing expression values per transcript (blanks) and if at least 80% of signals in the microarray per gene met our quality standards (80% filter; 1=yes, 0=no); furthermore correlation coefficient (Pearson) and t- and p-values are listed for each gene. [file 12920_2014_75_MOESM1_ESM.zip › 8953665081335369_add2.xlsx]

## Sheet: Suppl. INSCO 285genes
Diagnosis													FSGS	MCD	MCD	IGAN	FSGS	MCD	IGAN	IGAN	FSGS	IGAN	IGAN	FSGS	IGAN	FSGS	IGAN	MGN	PRPGN	LN 4	MPGN II	MPA	IGAN	FSGS	IGAN	FSGS	IGAN	MCD	MCD
Inflammation score													0	0	1	1	0	0	1	0	0	1	1	0	0	2	1	1	2	3	1	2	0	1	1	1	0	0	1			Correlation to INSCO
Acc	GenBank	UniGene	GeneName	GeneSymbol	GeneID	UGRepAcc	LLRepProtAcc	Chromosome	Cytoband	GOabr	SPLocal	UniProt	1	2	3	4	5	6	7	8	9	10	11	12	13	14	15	16	17	18	19	20	21	22	23	24	25	26	27	Blanks	80% filter	Pearson	t-value	p-value
AI791334	AI791334	Hs.594634	Glutamate receptor, ionotropic, N-methyl D-aspartate-associated protein 1 (glutamate binding)	GRINA	2907	AK127640	NP_001009184	8	8q24.3	integral to membrane|membrane	membrane; multi-pass membrane protein (potential).	Q7Z429|B4DFJ6	1.61	2.025	0.825		1.21	1.1	2.065	2.08	1.97	2.145	2.03	1.295		2.415	1.92	3.38		4.695		3.5		2.365	2.74	1.09	1.355	1.41	1.13	5	1	0.713803	5.09608	2.9073e-05
R44258	R44258	Hs.647962	Zic family member 1 (odd-paired homolog, Drosophila)	ZIC1	7545	NM_003412	NP_003403	3	3q24	metal ion binding|protein binding|transcription factor activity|zinc ion binding|behavior|brain development|cell differentiation|inner ear morphogenesis|pattern specification process|regulation of smoothened signaling pathway|cytoplasm|intracellular|nucleus	nucleus.	Q15915	-1.69	-0.82	-1.08	-1.015	-0.49	-1.635	-0.37	-1.065	-1.18	-0.97	-0.73	-1.39		-0.34	-1.02	-1.07		2.26	0.5			-0.95	-1.64	-1.5	-1.295	-1.505	-1.425	4	1	0.688745	4.74994	7.12349e-05
T64453	T64453	Hs.512690	Surfactant protein B	SFTPB	6439	NM_198843	NP_942140	2	2p12-p11.2	lipid metabolic process|organ morphogenesis|respiratory gaseous exchange|sphingolipid metabolic process|cytoplasm|extracellular region|extracellular space|lysosome	secreted, extracellular space, surface film.	P07988|A0SEC1|B2RC55|B4E1F5	0.09	-0.12	-0.05	0.475	0.07	0.685	0.925	0.73	0.49	0.62	0.625	-0.025	0.92	1.365	1.03	0.86	1.165	2.08	1.2	2.3	1.2	0.635	0.47	0.12	0.36	0.225	0.45	0	1	0.675385	4.5791	0.00011094
AA679192	AA679192	Hs.387856	Tetratricopeptide repeat domain 28	TTC28	23331	NM_001145418	NP_001138890	22	22q12.1	binding		Q96AY4|B0QYP5	0.78	0.345	0.915	0.995	0.645	0.44	1.22	0.43	0.41	0.64	0.58	0.52	0.54	0.915	1.265	1.15	0.635	2.02	1.64	1.91		1.645	0.67	0.6	0.66	0.795	0.82	1	1	0.687779	4.73729	7.36104e-05
AA680391	AA680391	Hs.654472	Lipase, hepatic	LIPC	3990	BC146659	NP_000227	15	15q21-q23	apolipoprotein binding|heparin binding|hydrolase activity|low-density lipoprotein binding|phospholipase activity|triglyceride lipase activity|cholesterol homeostasis|chylomicron remnant clearance|fatty acid biosynthetic process|high-density lipoprotein particle remodeling|intermediate-density lipoprotein particle remodeling|lipid catabolic process|low-density lipoprotein particle remodeling|phosp…	secreted.	P11150|A2RUB4|A6H8L5|A8K1Z7|B4DDT1	0.685	-0.7	0.455	-1.31	0.51	-0.015	2.605	1.125	-0.945	0.735	0.9	-0.01		1.945	-0.84			3.22		2.32		1.7	0.95	0.31	0.005	0.005	0.84	5	1	0.685067	4.70203	8.06566e-05
AA775536	AA775536	Hs.665267	Keratin 78	KRT78	196374	BX647095	NP_775487	12	12q13.13	protein binding|structural molecule activity|keratin filament		Q8N1N4|A8K4D6|B4DQ49	1.59	1.5	0.94	2.45	0.5	1.62	1.805		1.32	2.04	1.65	1.375	2.01	2.555		1.21	2.56		3.08	3.59			2.15	1.59	1.365	1.535	1.9	5	1	0.668949	4.49981	0.000136258
AA232645	AA232645	Hs.164226	Thrombospondin 1	THBS1	7057	NM_003246	NP_003237	15	15q15	calcium ion binding|collagen V binding|eukaryotic cell surface binding|fibrinogen binding|fibroblast growth factor 2 binding|fibronectin binding|heparin binding|identical protein binding|integrin binding|laminin binding|low-density lipoprotein binding|proteoglycan binding|structural molecule activity|transforming growth factor beta binding|transforming growth factor beta binding|activation of MAP…		P07996|A0PJG0|B4DDK8|B4E3J7|Q59E99|Q7KYY3	0.28	-0.25	0.12	0.745	0.35	0.165	0.735	0.66	0.25	0.3	-0.5	0.32		1.345	0.53			1.39	0.98	2.06	-0.19	0.935	0.28	0.13	0.265	0.57	1.05	3	1	0.65744	4.36253	0.000194448
AA491206	AA491206	Hs.631814	La ribonucleoprotein domain family, member 4B	LARP4B	23185	CR749653	NP_055970	10	10p15.3	RNA binding			0.215	0.67	0.35	-0.13	0.33	0.1	0.17	-0.365	0.16	0.015	0.34	-0.09	0.36	0.775	-0.085	1.445	0.385	3.28	0.7	1.07		0.1	0.49	0.17	0.14	0.32	0.615	1	1	0.659895	4.39134	0.00018047
H94949	H94949	Hs.524399	Trophinin associated protein (tastin)	TROAP	10024	AK315211	NP_005471	12	12q13.12	protein binding|cell adhesion|cytoplasm	cytoplasm.	Q12815|B4DL22|Q6PJU7	0.365	0.375	-0.27	-1.295	0.34	-0.83	0.295	0.13	0.095	0.245	0.75	-0.105		1.285	0.275	0.55	0.53	1.765		1.44		0.76	0.56	0.46	-0.04	-0.87	0.31	3	1	0.678791	4.62183	9.93042e-05
H83671	H83671	Hs.13205	Beta 1,3-galactosyltransferase-like	B3GALTL	145173	NM_194318	NP_919299	13	13q12.3	transferase activity, transferring glycosyl groups|carbohydrate metabolic process|fucose metabolic process|endoplasmic reticulum|integral to membrane|membrane	endoplasmic reticulum membrane; single-pass type ii membrane protein.	Q6Y288|A8K5F8	-0.265	-0.33	0.22	-0.505	-0.39	-0.275	0.8	0.025	-0.945	-0.135	0.205	-0.36		1.25	0.15	0.51	0.55		1.85			0.57	0.24	0.5	0.255	-0.33	0.835	4	1	0.646284	4.23461	0.000270695
AA410383	AA410383	Hs.100431	Chemokine (C-X-C motif) ligand 13	CXCL13	10563	NM_006419	NP_006410	4	4q21	chemokine activity|cell-cell signaling|chemotaxis|elevation of cytosolic calcium ion concentration|immune response|inflammatory response|lymph node development|extracellular region|extracellular space|soluble fraction	secreted.	O43927|Q53X90	1.39	1.04	0.555		0.37	0.97	1.41		0.59	1.365	1.67	0.99	1.33	1.78	1.3	1.32	1.36		1.55	2.57			1.27	1.45	0.925	0.82	0.83	5	1	0.69665	4.8553	5.42111e-05
T67544	T67544	Hs.127022	Protein tyrosine phosphatase, receptor type, E	PTPRE	5791	NM_006504	NP_569119	10	10q26	hydrolase activity|protein binding|protein homodimerization activity|transmembrane receptor protein tyrosine phosphatase activity|negative regulation of insulin receptor signaling pathway|protein amino acid dephosphorylation|protein amino acid phosphorylation|transmembrane receptor protein tyrosine phosphatase signaling pathway|cytoplasm|integral to membrane|plasma membrane	isoform 3: cytoplasm.	P23469|A8K2Z9|B4DRZ3|B4DUE5|Q13345|Q5VWH3|Q5VWH4|Q5VWH5|Q5VWH6|Q69YS2|Q8TE48|Q96P81	0.875	0.4	1.695		0.11	1.215	1.205		1.06	0.82		0.795		1.235	0.76	1.79	1.26	2.23	2.19	2.19		1.165	1.02	0.76	0.925	0.955	1.32	5	1	0.649003	4.26535	0.000250023
AA702013	AA702013	Hs.117367	Solute carrier family 22 (organic cation transporter), member 1	SLC22A1	6580	NM_003057	NP_694857	6	6q26	ion transmembrane transporter activity|organic cation transmembrane transporter activity|protein binding|transporter activity|organic cation transport|transmembrane transport|integral to plasma membrane|membrane fraction|plasma membrane	basolateral cell membrane; multi-pass membrane protein.	O15245|A6NFF3	0.565	1.83	0.635	0.4	-0.085	0.57	1.33	0.82	0.43	0.84	0.75	0.245		1.34	-0.74	0.95		4.345		2.11		0.725	0.26	0.26	0.32	0.35	0.23	4	1	0.651974	4.29925	0.000229039
AA454170	AA454170	Hs.278694	CD209 molecule	CD209	30835	NM_021155	NP_066978	19	19p13	calcium ion binding|mannose binding|peptide antigen binding|protein binding|receptor activity|sugar binding|virion binding|antigen processing and presentation|cell adhesion|cell-cell recognition|endocytosis|heterophilic cell adhesion|immune response|interspecies interaction between organisms|intracellular signaling cascade|intracellular virion transport|leukocyte adhesion|peptide antigen transpor…	isoform 12: secreted (probable).	Q9NNX6|A8KAM4|B2R907|B4E2A8|Q2TB19	-0.145	-0.22	0.065	0.24	0.08	-0.095	0.415	0.1	0.22	-0.47	0.03	-0.39		0.45	0.17	0.18	0.62		0.95	1.01		0.37	-0.16	0.08	-0.15	-0.46	-0.06	3	1	0.634535	4.10493	0.000378251
AA873792	AA873792	Hs.514821	Chemokine (C-C motif) ligand 5	CCL5	6352	BM917378	NP_002976	17	17q11.2-q12	chemoattractant activity|chemokine activity|signal transducer activity|G-protein coupled receptor protein signaling pathway|aging|cell adhesion|cell-cell signaling|cellular calcium ion homeostasis|cellular component movement|cellular defense response|chemotaxis|chronic inflammatory response|exocytosis|immune response|lymphocyte chemotaxis|negative regulation of viral genome replication|positive r…	secreted.	P13501|B2R5J8|Q9UBL2	0.135	-0.475	0.345	-0.105	0.235	-0.045	0.31	0.18	-0.315	-0.345	-0.17	-0.485	0.09	0.86	-0.44	-0.02	0.97	0.805	0.85	0.38		0.38	0.96	0.17	-0.14	-0.185	0.245	1	1	0.641791	4.18443	0.000308145
AI093231	AI093231	Hs.310421	Amyloid beta (A4) precursor protein-binding, family B, member 1 interacting protein	APBB1IP	54518	AK303597	NP_061916	10	10p12.1	signal transduction|cell junction|cytoplasm|cytoskeleton|cytosol|extrinsic to membrane|focal adhesion|lamellipodium|plasma membrane	cell membrane; peripheral membrane protein (by similarity). cell projection, lamellipodium (by similarity). cell junction, focal adhesion (by similarity). cytoplasm, cytoskeleton (by similarity). note=colocalizes with ena/vasp proteins at lamellipodia tips and focal adhesions, and f-actin at the leading edge. at the membrane surface, associates, via the ph domain, preferentially with the inositol…	Q7Z5R6|B4E100|Q8IYL7|Q9NWJ6	-0.845	-1.93	-1.16	-0.9	-0.69	-1.845	-1.735	-1.49	-1.25	-1.15	-0.975	-1.05		-0.58	-1.42		0.545	0.44	0.05	-0.76		-1.55	-0.99	0.28	-1.655	-1.24	-1.315	3	1	0.654259	4.32556	0.000213973
AI313316	AI313316	Hs.131910	Transient receptor potential cation channel, subfamily C, member 2 (pseudogene)	TRPC2	7221	X89067		11	11p15.4-p15.3			Q3C1U7	0.165	1.05	0	0.905	-0.27	0.575	1.42	-0.34	0.94	0.905	0.905	0.705	1.15	0.6	0.35	0.26	0.655	4.63	2.26	2.14		0.97	0.64	0.18	0.485	0	0.66	1	1	0.617014	3.92028	0.000607844
H90887	H90887	Hs.121432	Peptidylprolyl isomerase domain and WD repeat containing 1	PPWD1	23398	AK093675	NP_056157	5	5q12.3	isomerase activity|peptidyl-prolyl cis-trans isomerase activity|RNA splicing|mRNA processing|protein folding|nucleus|spliceosomal complex	nucleus. note=associated with spliceosomal complexes.	Q96BP3|B4DP34|B4DT22|B4DWR9	1.27	0.54	0.11	1.14	0.51	0.745	1.52	1.785	0.65	1.035	0.97	-0.525		2.545	0.83	1.29	1.4	1.75		1.66		1.645	1.4	1.04	-0.34	0.32	1.25	3	1	0.660471	4.39815	0.000177317
AA136022	AA136022	Hs.720003	Chaperonin containing TCP1, subunit 5 (epsilon)	CCT5	22948	NM_012073	NP_036205	5	5p15.2	ATP binding|nucleotide binding|unfolded protein binding|protein folding|response to virus|chaperonin-containing T-complex|cytoplasm|cytosol|nucleolus|nucleus			-0.7	-1.14	0.02	-0.215	-0.76	-1.59	-0.845	-0.665	-1.075	-0.88	-0.44	-1.055			-1.07	0.015	0.09	0.98	-0.23	-1.14		-1.21	-1.51	-0.17	-1.985	-1.39	-1.32	3	1	0.643131	4.19932	0.000296527
AI199233	AI199233	Hs.194654	Brain-specific angiogenesis inhibitor 1	BAI1	575	NM_001702	NP_001693	8	8q24	brain-specific angiogenesis inhibitor activity|protein binding|axonogenesis|cell adhesion|negative regulation of cell proliferation|neuropeptide signaling pathway|peripheral nervous system development|cell-cell junction|integral to plasma membrane|plasma membrane	cell membrane; multi-pass membrane protein. note=likely to be concentrated at cell-cell adhesion sites.	O14514	-0.395	0.745	-0.095	0.695	0.15	0.305	0.335	0.48	1.07	0.41	0.515	-0.17		0.68		0.59	0.81	1.92	1.77	1.13		-0.135		0.6	-0.455	-0.26		5	1	0.592223	3.67487	0.00113602
AA206591	AA206591	Hs.644306	Tropomyosin 3	TPM3	7170	NM_152263	NP_705935	1	1q21.2	actin binding|molecular_function|protein binding|cellular component movement|regulation of muscle contraction|cytoplasm|cytoskeleton|cytoskeleton|muscle thin filament tropomyosin	cytoplasm, cytoskeleton.	Q5VU65|P06753|B2RDE1|B4DQ80|B4DWT5|Q5HYB6|Q5VU58|Q5VU59|Q5VU61|Q5VU63|Q5VU64|Q5VU66|Q5VU70|Q5VU72|Q6LDX7|Q8NAG3|Q8NAH0|Q8NI98|Q8TCG3|Q9UF31	-2.37	-2.44	-1.9	-2.285	-1.65	-2.095	-2.145	-2.015	-2.065	-2.3	-2.22	-2.245	-1.92	-1.74	-1.81	-1.7	-1.74	-0.5	-1.31	-1.82		-1.98	-1.99	-2.1	-1.975	-1.96	-2.095	1	1	0.595659	3.70786	0.00104486
H20138	H20138	Hs.503222	RAB6A, member RAS oncogene family	RAB6A	5870	NM_002869	NP_942599	11	11q13.3	GTP binding|GTPase activity|nucleotide binding|protein binding|peptidyl-cysteine methylation|protein transport|small GTPase mediated signal transduction|vesicle-mediated transport|Golgi apparatus|anchored to membrane|membrane	golgi apparatus membrane; lipid-anchor.	P20340|Q1W5D8|Q53ET8|Q6FGX3|Q9UL29|Q9UL30	0.75	0.4	0.7	0.725	0.355	0.44	1.1	1.16	-0.01	0.64	0.645	0.82	1.16	1.19	0.7	0.765	1.34	5.79	2.02	3.61	3.24	1	0.86	0.27	0.12	0.475	0.51	0	1	0.605743	3.80654	0.00081289
AI167675	AI167675	Hs.227098	Glial cells missing homolog 2 (Drosophila)	GCM2	9247	NM_004752	NP_004743	6	6p23	metal ion binding|sequence-specific DNA binding|zinc ion binding|cell differentiation|cellular calcium ion homeostasis|cellular phosphate ion homeostasis|multicellular organismal development|negative regulation of apoptosis|parathyroid gland development|regulation of transcription, DNA-dependent|nucleus	nucleus (by similarity).	O75603	-0.09	1.185	0.345	0.48	0.615	0.1	0.91	-0.04	0.095	-0.48	0.015	-0.265		0.495	0.11	1.335		5.22				0.135	-0.97	-0.28	0.045	0.16	-0.04	5	1	0.599967	3.74968	0.000939552
H48122	H48122	Hs.34012	Breast cancer 2, early onset	BRCA2	675	NM_000059	NP_000050	13	13q12.3	gamma-tubulin binding|histone acetyltransferase activity|protein binding|single-stranded DNA binding|transcription activator activity|DNA damage response, signal transduction by p53 class mediator resulting in induction of apoptosis|DNA damage response, signal transduction by p53 class mediator resulting in transcription of p21 class mediator|DNA recombination|brain development|cell aging|centros…		P51587|A1YBP1|Q5TBJ7|Q8IU64|Q8IU77|Q8IU82|Q9BX99|Q9H265|Q9H4L2|Q9H4L3	0.275	0.725	0.595	0.385	0.42	0.155	1.03	0.095	0.195	0.525	0.085	0.2	0.84	1.395	0.16	0.67	0.445	1.36	0.54	1.36	0.46	0.76	0.65	0.37	0.54	0.18	-0.105	0	1	0.594386	3.6956	0.00107787
AA421286	AA421286	Hs.506558	Host cell factor C2	HCFC2	29915	NM_013320	NP_037452	12	12q23.3	RNA polymerase II transcription factor activity|transcription coactivator activity|regulation of transcription from RNA polymerase II promoter|viral reproduction|cytoplasm|focal adhesion|nucleus|plasma membrane	cytoplasm. nucleus.	Q9Y5Z7|B2R8Q5|B4DKE2|C0H5X3|Q53FE7	-0.685	-0.38	-0.31	-0.735	-0.25	-0.815	-0.665	-1.24	-1.175	-0.74	-0.705	-1.325	-0.6	0.115	-0.81	-0.13	-0.19	0.21	-0.62	0.34		-1.025	-1.15	-1.01	-0.935	-0.295	-0.715	1	1	0.60356	3.78494	0.000858897
AI299171	AI299171	Hs.437277	Sequestosome 1	SQSTM1	8878	NM_001142298	NP_003891	5	5q35	SH2 domain binding|metal ion binding|protein binding|protein kinase C binding|receptor tyrosine kinase binding|ubiquitin binding|ubiquitin binding|zinc ion binding|anti-apoptosis|apoptosis|cell differentiation|endosome transport|immune response|induction of apoptosis by extracellular signals|intracellular signaling cascade|positive regulation of transcription from RNA polymerase II promoter|prote…	cytoplasm. late endosome. nucleus. note=sarcomere (by similarity). in cardiac muscles localizes to the sarcomeric band (by similarity). localizes to late endosomes. may also localize to the nucleus. accumulates in neurofibrillary tangles and in lewy bodies of neurons from individuals with alzheimer and parkinson disease respectively. enriched in rosenthal fibers of pilocytic astrocytoma. in liver…	Q13501|B4DE82|B4E3V2|Q13502	1.475	1.15	0.72	2.34	0.71	1.34	1.945	2.15	1.03	1.565		1.2	1.07	2.49	1.77	1.14	1.89		1.15	4.06		1.91	1.81	1.46	1.905	1.24	1.95	3	1	0.601524	3.76492	0.000903816
AI301044	AI301044	Hs.522399	Zinc finger protein 79	ZNF79	7633	NM_007135	NP_009066	9	9q34	DNA binding|metal ion binding|molecular_function|zinc ion binding|biological_process|regulation of transcription, DNA-dependent|intracellular|nucleus	nucleus (potential).	Q15937|B4DY65	-0.13	0.625	0.515	0.365	0.385	0.07	0.15	0.175	-0.12	0.04	0.01	-0.205		0.25	-0.05	1.055	0.86	2.315	1.55	0.99		-0.53		0.27	-0.09		-0.57	4	1	0.579654	3.55676	0.00153086
AA629796	AA629796	Hs.260750	Sorting nexin 12	SNX12	29934	AK025781	NP_037478	X	Xq13.1	phosphoinositide binding|protein binding|cell communication|protein transport		Q9UMY4|Q3SYF1	-0.28	-0.245	-0.015	0.455	-0.27	0.095	0.25	0.16	-0.115	-0.095	0.16	-0.305	0.12	0.72	0.98	0.175	-0.09	1.24	0.44	0.75	0.33	0.555	-0.18	-0.9	-0.175	-0.395	-0.03	0	1	0.578224	3.54357	0.00158252
AA996091	AA996091	Hs.129598	Fibrous sheath interacting protein 1	FSIP1	161835	BC045191	NP_689810	15	15q14	protein binding		Q8NA03	2.44	-1	1.1	1.215	0.395	0.235	1.4	0.29	0.015	0.895	-0.325	0.16		1.495	2.675	1.05				6.71		2.47	0.74	1.3	0.4	1.705	2.66	5	1	0.656133	4.3473	0.000202268
R08141	R08141	Hs.20103	EGF-like, fibronectin type III and laminin G domains	EGFLAM	133584	NM_182798	NP_877953	5	5p13.2-p13.1	glycosaminoglycan binding|extracellular matrix organization|peptide cross-linking via chondroitin 4-sulfate glycosaminoglycan|positive regulation of cell-substrate adhesion|basement membrane|cell junction|extracellular region|interstitial matrix|synapse	secreted, extracellular space, extracellular matrix (by similarity). cell junction, synapse (by similarity). note=detected in the synaptic cleft of the ribbon synapse around the postsynaptic terminals of bipolar cells. colocalizes with bsn, ctbp2 and dag1 in photoreceptor synaptic terminals (by similarity).	Q63HQ2	0.575	1.89	1.645	1.68	0.28	0.77	1.25		1.03	1.035	1.35	1.44		1.56	1.23	1.88	1.69	3.16	2.4	1.45		1.37		1.72	1.25	1.92	1.26	4	1	0.558072	3.36272	0.00248708
H15442	H15442	Hs.75694	Mannose phosphate isomerase	MPI	4351	BX648475	NP_002426	15	15q22-qter	isomerase activity|mannose-6-phosphate isomerase activity|metal ion binding|zinc ion binding|carbohydrate metabolic process|cytoplasm	cytoplasm (probable).	P34949|A8K8K9|B4DFC4|B4DW50|B4DYB8|Q8NHZ6	0.145	0.81	-0.045	0.3	0.32	0.28	1.025	0.77	0.52	0.765	0.685	-1.01	0.85	1.16	0.87	0.48	0.665	2.44	1.2			0.61	0.43	0.1	0.335	-1.88	0.165	2	1	0.580788	3.56725	0.00149094
AI095078	AI095078	Hs.98553	Tetratricopeptide repeat domain 5	TTC5	91875	BX648584	NP_612385	14	14q11.2	binding|DNA repair|response to DNA damage stimulus|cytoplasm|nucleus			-0.775	-0.355	-0.72	-0.7	-0.55	-1.185	-0.29	-1.03	-1.26	-0.85	-0.555	-1.18		-0.025	-0.915	-1.27			-0.82	0.25		-1.125	-0.83	-0.9	-0.785	-1.355	-0.685	4	1	0.599106	3.74128	0.000959833
N49876	N49876	Hs.333297	Speckle-type POZ protein-like	SPOPL	339745	NM_001001664	NP_001001664	2	2q22.1	protein binding|modification-dependent protein catabolic process|nucleus	nucleus (by similarity).	Q6IQ16|B4DEY7	-0.29	-0.94	-0.305	-0.06	-0.33	-0.445	0.105	0.05	-1.47	-0.125	-0.195	-1.175		0.37	-0.22	0.5	0.56	0.18	0.73	0.58		-0.81			0.28	-0.45		5	1	0.583699	3.59433	0.00139257
AI668708	AI668708	Hs.522643	Coiled-coil domain containing 120	CCDC120	90060	NM_001163323	NP_296375	X	Xp11.23	protein binding		Q96HB5|A8K5Q5|B4DF24|B4DFC1|B4DTU2	1.495	0.73	0.48	0.79		1.335	2.16	1.79	-0.02	1.58	0.91	0.71	1.38	2.05	1.675	0.77				3.97		2.26	1.82	1.66	1.415	0.76	2.585	5	1	0.595741	3.70865	0.00104277
AA931930	AA931930	Hs.204575	Dopey family member 2	DOPEY2	9980	NM_005128	NP_005119	21	21q22.2	molecular_function|Golgi to endosome transport|endoplasmic reticulum organization|multicellular organismal development|protein transport|Golgi membrane		Q9Y3R5	-0.545	-0.035	0.165	-0.79	0.22	-0.525	0.195	0.52	-1.105	-0.435	-0.01	-0.705		0.72	-0.955			1.43		1.19		-0.26	-0.72	-1	-0.21	-0.4	-0.49	5	1	0.56698	3.44154	0.00204371
T52320	T52320	Hs.413416	Jumonji domain containing 1C	JMJD1C	221037	NM_032776	NP_116165	10	10q21.3	iron ion binding|metal ion binding|oxidoreductase activity|oxidoreductase activity, acting on single donors with incorporation of molecular oxygen, incorporation of two atoms of oxygen|protein binding|thyroid hormone receptor binding|zinc ion binding|chromatin modification|oxidation reduction|regulation of transcription, DNA-dependent|intracellular|nucleus	nucleus (by similarity).	Q15652|A0PJE4|A0T124	0.4	0.745	0.46	0.04	0.875	0	0.84	0.4	-0.45	0.16	0.46	-0.14		0.875		1.03		1.125		1.97		0.76	0.46	0.53	0.74	0.37	1.16	5	1	0.571373	3.48105	0.00185136
AA225849	AA225849	Hs.6217	Immunity-related GTPase family, Q	IRGQ	126298	NM_001007561	NP_001007562	19	19q13.31	protein binding		Q8WZA9|B2RNP3|Q6ZR23|Q6ZVB3	1.19	1.35	0.515	1.29	0.475	0.9	1.42	1.655	1.14	1.615	0.64	1.1		2	1.42	1.39			3.01	5.21		1.61	1.64	1.15	1.32	0.765	1.43	4	1	0.573195	3.49757	0.0017763
AA630606	AA630606	Hs.372050	Yip1 domain family, member 5	YIPF5	81555	NM_001024947	NP_110426	5	5q31.3	protein transport|vesicle-mediated transport|ER to Golgi transport vesicle|Golgi apparatus|cytoplasmic vesicle|endoplasmic reticulum|integral to membrane|membrane	endoplasmic reticulum membrane; multi-pass membrane protein. golgi apparatus, golgi stack membrane; multi- pass membrane protein. cytoplasmic vesicle, copii-coated vesicle. note=enriched at the endoplasmic reticulum exit sites. incorporated into copii coated vesicles.	Q969M3|B3KW34	0.995	-0.01	0.065	0.61	0.59	1.135	1.93	1.475	0.22	1.18	0.575	0.63		2.345	0.925				2.31	2.17		1.905	1.97	1.03	1.39	0.785	1.675	5	1	0.570661	3.47462	0.00188143
AI018559	AI018559	Hs.549040	Homeobox C6	HOXC6	3223	NM_014620	NP_710160	12	12q13.3	sequence-specific DNA binding|transcription corepressor activity|transcription factor activity|anterior/posterior pattern formation|embryonic skeletal system development|multicellular organismal development|regulation of transcription from RNA polymerase II promoter|nucleus	nucleus.	P09017|Q00444|P09630|B2RBV2|Q14543|Q6IB50|Q86TF7	-0.74	0.505	0.46	0.5	0.525	0.37	-0.405	0.39	-0.99	0.245	1.39	-0.525		0.53	-0.07	1.92		2.26				-0.145	-0.97	0.43	-0.67	-0.595	-0.38	5	1	0.543206	3.23491	0.00341084
AA018683	AA018683	Hs.505	ISL LIM homeobox 1	ISL1	3670	NM_002202	NP_002193	5	5q11.1	RNA polymerase II transcription factor activity|chromatin binding|metal ion binding|protein binding|sequence-specific DNA binding|transcription factor activity|zinc ion binding|generation of precursor metabolites and energy|heart morphogenesis|mesenchymal cell differentiation|multicellular organismal development|negative regulation of neuron differentiation|neural crest cell migration|neuron fate…	nucleus.	P61371|A8K3X7	0.08	1.415	-0.255	0.5	0.49	0.37	0.97	0.665	-0.56	0.48	0.53	0.265		0.73	0.96	1.69	1.12	1.65	-0.03	1.71		0.855	0.25	0.85	0.045	-0.1	0.24	2	1	0.546318	3.2613	0.00319636
AI361560	AI361560	Hs.658823	Homeobox C9	HOXC9	3225	NM_006897	NP_008828	12	12q13.3	protein binding|sequence-specific DNA binding|transcription activator activity|transcription factor activity|anterior/posterior pattern formation|embryonic skeletal system morphogenesis|multicellular organismal development|regulation of transcription, DNA-dependent|nucleus	nucleus.	P31274|B2RCN7|O15222|Q8N561	0.09	0.23	0.325	0.22	0.91	0.385	0.315	-0.005	0.25	0.355	0.25	0.12	-0.05	0.675	0.43	1.035	0.185	1.96	1.96	1.57		0.17	0.36	-0.2	0.185	0.325	0.615	1	1	0.548	3.27564	0.00308537
R07637	R07637	Hs.8739	Elongation protein 2 homolog (S. cerevisiae)	ELP2	55250	AK302062	NP_060725	18	18q12.2	DNA binding|RNA polymerase II transcription elongation factor activity|regulation of transcription|regulation of transcription from RNA polymerase II promoter|DNA-directed RNA polymerase II, holoenzyme|cytoplasm|nucleolus|nucleus|transcription elongation factor complex	cytoplasm. nucleus.	Q6IA86|A8KAI6|B4DTG0|B4DXP0	-0.5	-0.46	-0.11	-0.48	-0.355	-0.125	-0.1	-0.065	-0.665	-0.48	-0.545	-0.885	-0.07	0.03	-0.635	-0.06	0.135	0.19	-0.13	0.27	-0.01	-0.28	-0.51	-0.37	-0.845	-0.555	-0.375	0	1	0.549381	3.28745	0.00299669
H86467	H86467	Hs.8118	Structural maintenance of chromosomes flexible hinge domain containing 1	SMCHD1	23347	NM_015295	NP_056110	18	18p11.32	ATP binding|protein binding|chromosome organization|chromosome		A6NHR9	0.77	1.185	0.04	1.64	0.32	1.295	1.74	1.55	1.21	1.32	0.97	0.83		1.83	1.01				2.36	2.8		1.495	1.05	0.86	0.87	0.28	1.52	5	1	0.543828	3.24017	0.00336698
N80087	N80087	Hs.500546	Insulin-degrading enzyme	IDE	3416	BX648462	NP_004960	10	10q23-q25	ATP binding|ATPase activity|beta-endorphin binding|insulin binding|metal ion binding|metalloendopeptidase activity|nucleotide binding|peptidase activity|protein binding|protein homodimerization activity|signal transducer activity|zinc ion binding|beta-amyloid metabolic process|bradykinin catabolic process|hormone catabolic process|interspecies interaction between organisms|negative regulation of …	cytoplasm. cell surface. note=present at the cell surface of neuron cells. the membrane-associated isoform is approximately 5 kda larger than the known cytosolic isoform.	P14735|B2R721|B3KSB8|Q59GA5|Q5T5N3	0.52		-0.18	0.395	1.77	0.22	0.815		0.26	0.02	0.835	0.27			0.92	0.2	0.82	3.17	0.79	1.57		0.17	-0.67	0.86	0.41	-0.145	0.17	5	1	0.569362	3.46291	0.0019374
N66117	N66117	Hs.406917	Glutaminyl-tRNA synthase (glutamine-hydrolyzing)-like 1	QRSL1	55278	NM_018292	NP_060762	6	6q21	ATP binding|carbon-nitrogen ligase activity, with glutamine as amido-N-donor|ligase activity|nucleotide binding|translation		Q9H0R6|B2RBJ8	0.105	-0.4	-0.175	0.135	0.18	0.355	0.655	0.615	-0.005	0.57	0.495	0.2	0.98	1.7	0.645	0.67	0.51		0.53	1.07		1.485	0.63	0.22	0.35	-0.03	0.715	2	1	0.540663	3.21349	0.00359504
AA133199	AA133199	Hs.486189	Membrane associated guanylate kinase, WW and PDZ domain containing 3	MAGI3	260425	NM_152900	NP_690864	1	1p12-p11.2	ATP binding|guanylate kinase activity|nucleotide binding|protein binding|apoptosis|interspecies interaction between organisms|intracellular signaling cascade|cell junction|extrinsic to membrane|nucleus|plasma membrane|tight junction	cell membrane; peripheral membrane protein. cell junction, tight junction. nucleus (by similarity). note=concentrates in specific sites at the plasma membrane and in the nucleus. in epithelial cells, it localizes at tight junctions (by similarity).	Q5TCQ9|Q9H8K0	0.72	0.845	1.155	0.91	0.6	0.65	0.86	0.83	0.56	0.54	1.03	0.14		1.045		1.33	1.2	1.18	1.9	1.09				0.83	0.585	0.615	0.53	5	1	0.549383	3.28748	0.00299651
H24708	H24708	Hs.292549	Discs, large homolog 1 (Drosophila)	DLG1	1739	NM_004087	NP_004078	3	3q29	cytoskeletal protein binding|guanylate kinase activity|phosphatase binding|phosphoprotein phosphatase activity|potassium channel regulator activity|protein C-terminus binding|protein kinase binding|G1/S transition checkpoint|actin filament organization|cell-cell adhesion|cortical actin cytoskeleton organization|endothelial cell proliferation|establishment or maintenance of cell polarity|interspec…	membrane; peripheral membrane protein (by similarity). basolateral cell membrane (by similarity). endoplasmic reticulum membrane (by similarity). cell junction, synapse, postsynaptic cell membrane, postsynaptic density (by similarity). cell junction, synapse. cell membrane, sarcolemma. note=colocalizes with epb41 at regions of intercellular contacts. basolateral in epithelial cells. may also asso…	Q12959|B4DF78|B4DGU1|B4DGZ8|B4E2H8|Q59FC4|Q6PJH1|Q8N3T5	0.4	1.38	1.055	0.62	0.665	-0.41	1.71	0.92	-0.73	0.11	-0.605	-0.88		2.125	0.21	1.46		1.735	2.31	3.4		1.12	0.44	-0.52	0.94	0.14	0.955	3	1	0.55221	3.31178	0.00282182
AA262203	AA262203	Hs.654532	Toll-like receptor 1	TLR1	7096	NM_003263	NP_003254	4	4p14	protein binding|transmembrane receptor activity|inflammatory response|innate immune response|macrophage activation|positive regulation of interleukin-6 biosynthetic process|positive regulation of tumor necrosis factor biosynthetic process|signal transduction|cytoplasmic vesicle|integral to plasma membrane|plasma membrane	cell membrane; single-pass type i membrane protein (by similarity). cytoplasmic vesicle, phagosome membrane; single-pass type i membrane protein (by similarity).	Q15399|Q9Y2C9|A8KAB7|B2R933|B3Y640|Q2NKL3|Q32MK4|Q5FWG5|Q6FI64	1.19		1.195	1.755	0.33	0.86	1.36		0.93	1.17	0.94	1.55		1.03		3.58	1.81	3.03	2.8	2.61		2.26	1.8	1.27	1.41	0.86	1.965	5	1	0.544832	3.24867	0.00329731
R62384	R62384	Hs.78036	Solute carrier family 6 (neurotransmitter transporter, noradrenalin), member 2	SLC6A2	6530	NM_001043	NP_001034	16	16q12.2	monoamine transmembrane transporter activity|norephinephrine:sodium symporter activity|protein binding|symporter activity|monoamine transport|neurotransmitter transport|synaptic transmission|integral to plasma membrane|membrane|membrane fraction	membrane; multi-pass membrane protein.	P23975|B2R707|B4DX48|Q71UR5|Q96KH8|Q9BW84|Q9UQ04|Q9Y6W9	-0.295	1.585	0.11	1.59	0.665	0.625	1.24	-1.025	0.69	-0.73	0.79	-0.97		1.55	0.73	0.8			2.74	4.76		1.07	-0.26	-0.2	-0.855	0.86	0.63	4	1	0.532864	3.14857	0.00421388
N94385	N94385	Hs.1584	Cartilage oligomeric matrix protein	COMP	1311	BC033676	NP_000086	19	19p13.1	calcium ion binding|collagen binding|extracellular matrix structural constituent|heparan sulfate proteoglycan binding|heparin binding|anti-apoptosis|apoptosis|cell adhesion|limb development|organ morphogenesis|skeletal system development|extracellular region|proteinaceous extracellular matrix	secreted, extracellular space, extracellular matrix.	P49747|A8K3I0|B4DKJ3|B4DN75|B4DN90|Q53FR6|Q8N2R4	1.335	1.55	1.06	1.525	1.1	0.74	1.43		1.09	0.65		1.225		0.96		1.72	0.79	3.905	2.35	3.52	2.17	1.44	1.76	1.97	1.11	0.275	1.12	4	1	0.550965	3.30106	0.00289762
R01428	R01428	Hs.421622	WAS/WASL interacting protein family, member 2	WIPF2	147179	NM_133264	NP_573571	17	17q21.1-q21.2	actin binding|cytoplasm|cytoskeleton	cytoplasm, cytoskeleton. note=localized to stress fibers and bundles of actin filaments.	Q8TF74|A8K0L3|A8MWR2	0.935	1.35	0.355	1.31	-0.94	-0.11	1.785	1.55	0.86	1.195	1.68	0.46		1.915		1.05	0.73		2.68	2.67		1.45	0.92	0.94	0.835	-0.09	1.02	4	1	0.552765	3.31658	0.00278852
AA707227	AA707227	Hs.363572	Choline/ethanolamine phosphotransferase 1	CEPT1	10390	AL832104	NP_006081	1	1p13.3	diacylglycerol cholinephosphotransferase activity|ethanolaminephosphotransferase activity|magnesium ion binding|manganese ion binding|phosphotransferase activity, for other substituted phosphate groups|transferase activity|lipid metabolic process|phospholipid biosynthetic process|endoplasmic reticulum|endoplasmic reticulum membrane|integral to membrane|membrane|nucleus	endoplasmic reticulum membrane; multi-pass membrane protein. nucleus membrane; multi-pass membrane protein.	Q9Y6K0|B3KN25	0.965	1.82	1.025	2.09	0.31	0.67	1.72	0.1	1.35	1.665	1.88	1.61		1.56	1.1		1.9		1.68	2.33		1.685		0.66	1.2	1.36	1.28	5	1	0.529534	3.12119	0.00450449
AA994649	AA994649	Hs.396358	Transmembrane protein 106B	TMEM106B	54664	NM_018374	NP_060844	7	7p21.3	molecular_function|biological_process|cellular_component|integral to membrane|membrane	membrane; single-pass membrane protein (potential).	Q9NUM4|A4D108|Q8N353	-1.335	-2.17	-0.475	-1.675	-0.89	-1.055	-1.28	-1.88	-1.73	-0.97	0.435	-1.775			-2.21	-1.49		0.39	-1.05	0.17		-1.065	-2.17	-1.88	-1.88	-1.6	-2.62	4	1	0.553658	3.3243	0.00273569
AA482442	AA482442	Hs.76884	Inhibitor of DNA binding 3, dominant negative helix-loop-helix protein	ID3	3399	AK225965	NP_002158	1	1p36.13-p36.12	protein domain specific binding|transcription corepressor activity|transcription factor binding|epithelial cell differentiation|heart development|multicellular organismal development|negative regulation of transcription|negative regulation of transcription factor activity|negative regulation of transcription from RNA polymerase II promoter|neuron differentiation|positive regulation of apoptosis|r…	nucleus.	Q02535|A8K1T8	0.505	0.31	-0.05	0.42	0.845	0.56	1.15	1.05	-0.42	0.55	0.675	0.32	1.31	2.45	0.36	0.87	0.65	1.74	1.54	2.14	1.17	1.3	1	0.73	0.675	0.35	0.575	0	1	0.534303	3.16046	0.00409338
AA644658	AA644658	Hs.658046	Ventricular zone expressed PH domain homolog 1 (zebrafish)	VEPH1	79674	AB051479	NP_078897	3	3q24-q25	plasma membrane	cell membrane; peripheral membrane protein; cytoplasmic side (by similarity).	Q14D04	0.575	0.945	1.47	1.16	0.935	1.065	1.075	0.805	0.88	1.165	0.93	0.445	1.29	1.91	1.675	1.265	0.755	1.55		2.18	0.9	1.445	1.67	0.45	1.275	1.11	1.17	1	1	0.517931	3.02734	0.00565379
AI261735	AI261735	Hs.231850	Resistance to inhibitors of cholinesterase 3 homolog (C. elegans)	RIC3	79608	NM_024557	NP_078833	11	11p15.4	Golgi apparatus|endoplasmic reticulum|integral to membrane|membrane	cytoplasm (by similarity). nucleus (by similarity). secreted (by similarity). cell membrane; peripheral membrane protein; cytoplasmic side (by similarity). note=binds phospholipid and is anchored to the plasma membrane through binding phosphatidylinositol-4,5-bisphosphate. is released upon activation of phospholipase c. translocates from the plasma membrane to the nucleus upon activation of guani…	Q7Z5B4|P50607|B0B1U0|B2RD25|B4DE99|Q59F43|Q96JS0|Q9H4D2	-0.01	1.35	1.98	1.6	1.005	0.8	0.36		-0.2	0.575		0.23		1.005	1.63	1.635	1.21	2.05		2.27	1.47	0.67	0.72	0.28	0.12	0.73	0.52	4	1	0.511973	2.98004	0.00633442
AA993932	AA993932	Hs.350507	DMRT-like family C2	DMRTC2	63946	NM_001040283	NP_001035373	19	19q13.2	metal ion binding|transcription factor activity|zinc ion binding|cell differentiation|regulation of transcription, DNA-dependent|sex differentiation|nucleus	nucleus (potential).	Q8IXT2|B4DX56	1.23	0.96	0.605		0.48	1.18	1.71	1.71	1.02	1.395	1.42	0.93		1.5	1.93	1.2			2.69	3.15		1.93	1.72	0.83	1.445	1.38	1.885	5	1	0.538169	3.1926	0.00378393
AA487527	AA487527	Hs.523696	Deltex homolog 4 (Drosophila)	DTX4	23220	NM_015177	NP_055992	11	11q12.1	metal ion binding|protein binding|zinc ion binding|Notch signaling pathway|cytoplasm	cytoplasm (by similarity).	Q9Y2E6	0.18	0.19	-0.305	0.9	1.065	0.42	0.37	0.5	0.22	0.74	0.765	0.425	0.76	1.18	1.56	1.165	1.13	1.63	0.49	1.01	0.64	0.59	0.4	-0.04	0.56	0.465	0.645	0	1	0.520552	3.04834	0.00537453
AA974052	AA974052	Hs.184727	Antigen p97 (melanoma associated) identified by monoclonal antibodies 133.2 and 96.5	MFI2	4241	NM_005929	NP_201573	3	3q28-q29	ferric iron binding|metal ion binding|zinc ion binding|cellular iron ion homeostasis|ion transport|iron ion transport|anchored to membrane|extracellular region|integral to plasma membrane|plasma membrane	isoform 1: cell membrane; lipid-anchor, gpi- anchor.	P08582|Q53XS6	1.12	0.385	1.96	0.21	0.24	1.405	1.76	1.475	0.54	1.08		0.96		1.745	0.45	1.755			2.29	2.52		1.645	1.56	0.97	1.485	0.74	1.455	5	1	0.543148	3.23442	0.00341496
AA079342	AA079342	Hs.400556	Breast carcinoma amplified sequence 1	BCAS1	8537	CR749643	NP_003648	20	20q13.2	protein binding|cytoplasm	cytoplasm.	O75363|A0AVG7|B2RCQ5|B4DFK2|B4DFL4|B4DHY3|Q05CL3	-0.79	-1.32	-0.215	0.315	-0.415	-0.25	0.425	0.145	0.13	-0.15	-0.165	-0.24		0.69	0.79	1.81		0.43	1.7	0.92	-0.63	-0.02	0.46	-0.44	-0.29	-0.84	-0.31	2	1	0.514652	3.00124	0.00602023
W88472	W88472	Hs.654427	Dihydroorotate dehydrogenase	DHODH	1723	NM_001361	NP_001352	16	16q22	dihydroorotate oxidase activity|oxidoreductase activity|'de novo' pyrimidine base biosynthetic process|UMP biosynthetic process|oxidation reduction|pyrimidine nucleotide biosynthetic process|integral to membrane|membrane|mitochondrial inner membrane|mitochondrion	mitochondrion inner membrane; single-pass membrane protein (potential).	Q02127	0.79	1.65	0.425	1.26	1.2	1.455	0.51	0.335	0.4	1.495	1.225	1.165	0.46	2.15	1.275			3.11	-1.02	1.95		2.08	1.29	1.09	1.23	0.66	1.19	3	1	0.531857	3.14027	0.00430001
AA405805	AA405805	Hs.642748	Tetratricopeptide repeat domain 16	TTC16	158248	AK057342	NP_659402	9	9q34.11	binding		Q8NEE8|B4DH05|B4DYG4|B4DZ42|Q6ZRS8|Q8TEL7	0.215	1.345	0.625	1.25	0.12	0.43	1.51		0.32	0.905	1.37	0.635		0.945	1.01	1.11	1.19		2.58	2.59		2.42	0.52	0.34	0.82	0.285	0.995	4	1	0.504144	2.91878	0.00733281
AA053424	AA053424	Hs.489355	Mucin 12, cell surface associated	MUC12	10071	AF147790	NP_001157934	7	7q22	molecular_function|regulation of cell growth|integral to plasma membrane|membrane	membrane; single-pass type i membrane protein (potential).	Q9UKN1|A1L198	0.325	0.37	0.075	1.215	1.125	1.065	0.795	0.88	1.04	1.17	1.115	0.76	1.07	1.465	1.92	1.355	1.17	1.94	2.07	3.98	1.4	1.015	0.85	0.74	0.645	0.025	0.58	0	1	0.514119	2.99701	0.00608167
AA598840	AA598840	Hs.524271	Polyhomeotic homolog 2 (Drosophila)	PHC2	1912	NM_198040	NP_932157	1	1p34.3	DNA binding|identical protein binding|metal ion binding|zinc ion binding|multicellular organismal development|nucleus	nucleus (probable).	Q8IXK0|A8KA40|B3KPJ4|B4DG61|P78365	-0.405	-0.1	0.02	-0.155	-0.465	-0.34	-1.075	-0.715	-0.44	-0.945	-0.84	-0.545	0.37	0.31	-1.57	0.22	1.59	1.655	0.91	0.27	-1.05	-0.855	0.51	0.18	-0.975	-0.35	-1.61	0	1	0.534283	3.1603	0.00409498
AA448002	AA448002	Hs.421437	C-type lectin domain family 4, member M	CLEC4M	10332	NM_014257	NP_055072	19	19p13	ICAM-3 receptor activity|calcium ion binding|mannose binding|peptide antigen binding|receptor activity|sugar binding|virion binding|antigen processing and presentation|cell-cell recognition|endocytosis|immune response|interspecies interaction between organisms|intracellular signaling cascade|intracellular virion transport|leukocyte adhesion|peptide antigen transport|viral genome replication|virio…	isoform 10: secreted (potential).	Q9H2X3|B4DNV9|B4E2Z5|Q2TB20	0.48	0.79	0.535	1.1	0.58	0.13	1.215		0.01	0.985	0.72	0.58		0.815		1.65	1.28	2.435	2.23	2.6	2.54	1.07		0.51	1.04	0.52	1.035	4	1	0.511631	2.97735	0.00637541
AA488674	AA488674	Hs.632486	Myeloid cell leukemia sequence 1 (BCL2-related)	MCL1	4170	NM_021960	NP_877495	1	1q21	protein binding|protein binding|protein channel activity|protein heterodimerization activity|anti-apoptosis|cell differentiation|cell fate determination|cellular homeostasis|multicellular organismal development|regulation of apoptosis|response to cytokine stimulus|cytoplasm|integral to membrane|membrane|mitochondrial outer membrane|mitochondrion|nucleoplasm|nucleus			-0.215	-0.57	0.095	1.315	0.435	-0.86	0.315	-0.13	0.055	0.705	0.655	0.44	0.34	0.58	1.29	0.635	0.765	0.92	1.05	1.38	0.46	-0.87	0.01	0.06	-0.175	-0.175	-0.29	0	1	0.513941	2.9956	0.00610233
AI274270	AI274270	Hs.652825	Alpha-kinase 1	ALPK1	80216	AK131090	NP_079420	4	4q25	ATP binding|kinase activity|protein serine/threonine kinase activity|transferase activity|protein amino acid phosphorylation		Q96QP1|B3KUH8|B4E0R2|B4E3G1|Q9H623	-1.07	-0.32	0.71	-0.18	0.465	-0.76	0.095	-0.035	-0.395	-0.84	-0.44	-0.84		0.71	-0.39	1.63	1.21	1.31	2	0.79		-0.965	-1.79	-0.29	-1.55	-0.355	-0.795	2	1	0.505242	2.92732	0.00718528
H90874	H90874	Hs.656694	Inositol(myo)-1(or 4)-monophosphatase 1	IMPA1	3612	NM_001144878	NP_005527	8	8q21.13-q21.3	hydrolase activity|inositol-1(or 4)-monophosphatase activity|inositol-1(or 4)-monophosphatase activity|lithium ion binding|magnesium ion binding|protein homodimerization activity|inositol phosphate dephosphorylation|phosphate metabolic process|phosphatidylinositol biosynthetic process|response to lithium ion|signal transduction|cytoplasm			-1.52	-0.06	-0.7	-0.965	0.19	-1.17	-1.03	-1.195	-1.1	-1.08	-1.23	-1.175		0.365	-1.375	0.55	-0.8	2.14	-0.37			-1.61	-2.28	-0.57	-1.495	-1.325	-1.465	3	1	0.511063	2.97287	0.0064442
T81091	T81091	Hs.162121	Coatomer protein complex, subunit alpha	COPA	1314	NM_001098398	NP_004362	1	1q23-q25	calcium ion binding|hormone activity|structural molecule activity|unfolded protein binding|COPI coating of Golgi vesicle|intracellular protein transport|membrane organization|pancreatic juice secretion|protein folding|retrograde vesicle-mediated transport, Golgi to ER|vesicle-mediated transport|COPI vesicle coat|COPI vesicle coat|Golgi apparatus|cytoplasm|cytoplasmic vesicle|cytosol|endoplasmic r…	xenin: secreted (by similarity).	P53621	-0.63	-0.28	-0.22	-0.28	-0.9	-0.325	-0.33	0.26	-0.04	-0.445	0.23	-0.295			-0.355	0.04	1	1.78	1.47	0.84	1.04	-0.905	-1.16	-0.58	-0.535	-0.47		3	1	0.511335	2.97502	0.00641122
R51300	R51300	Hs.465475	ATPase, class II, type 9B	ATP9B	374868	NM_198531	NP_940933	18	18q23	ATP binding|ATPase activity, coupled to transmembrane movement of ions, phosphorylative mechanism|cation-transporting ATPase activity|hydrolase activity|hydrolase activity, acting on acid anhydrides, catalyzing transmembrane movement of substances|magnesium ion binding|nucleotide binding|phospholipid-translocating ATPase activity|ATP biosynthetic process|aminophospholipid transport|metabolic proc…	membrane; multi-pass membrane protein.	O43861|B3KSI8|B4DJ94|Q69YZ7|Q6ZNQ7|Q6ZNW8|Q6ZQP0|Q6ZS89|Q7Z3J4|Q7Z6L4	0.035	0.51	0.705	-0.335	0.35	-0.5	0.04	-0.43	-0.29	-0.54	-0.285	-0.065	-0.17	0.13	-0.65	1.56	0.535	3.76	1.69			-0.595	-0.47	0	0.06	0.315	-0.69	2	1	0.530771	3.13133	0.00439464
AI337308	AI337308	Hs.523329	EPH receptor B2	EPHB2	2048	NM_004442	NP_059145	1	1p36.1-p35	ATP binding|axon guidance receptor activity|nucleotide binding|receptor activity|receptor binding|transferase activity|transmembrane-ephrin receptor activity|camera-type eye morphogenesis|cell morphogenesis|central nervous system projection neuron axonogenesis|ephrin receptor signaling pathway|learning|negative regulation of axonogenesis|nervous system development|optic nerve morphogenesis|organ …	membrane; single-pass type i membrane protein.	P29323|B1AKC9|B4DQP7|B4DSE0|Q4LE53|Q6NVW1	1.24	2.78	0.28	1.12	0.97	1.15	2.185	1.92	0.32	1.055	0.71	0.37		2.885	0.745	2.61		2.71		3.44		2.155	1.26	0.67	1.2	0.505	1.23	4	1	0.5279	3.10783	0.00465317
N57722	N57722	Hs.444118	Minichromosome maintenance complex component 6	MCM6	4175	NM_005915	NP_005906	2	2q21	ATP binding|DNA binding|DNA helicase activity|identical protein binding|nucleotide binding|single-stranded DNA binding|DNA replication|DNA replication|DNA replication initiation|DNA unwinding during replication|cell cycle|regulation of transcription|nucleoplasm|nucleus|nucleus	nucleus (by similarity).	Q14566|B2R6H2|B4DRF6|B4E0N7|Q4ZG57|Q53T61	-0.25	-0.17	-0.51	-0.63	-0.06	-0.54	0.04	-0.88	-0.94	-0.51	-0.61	-1.455		0.7	-0.54	-0.3	0.11		-1.02	-0.21		-0.245	-0.08	-0.15	-0.67	-0.405	-0.375	3	1	0.560289	3.38218	0.00236965
R66290	R66290	Hs.177576	Mannosyl (alpha-1,3-)-glycoprotein beta-1,4-N-acetylglucosaminyltransferase, isozyme A	MGAT4A	11320	NM_012214	NP_036346	2	2q12	alpha-1,3-mannosylglycoprotein 4-beta-N-acetylglucosaminyltransferase activity|metal ion binding|transferase activity, transferring hexosyl groups|N-glycan processing|carbohydrate metabolic process|Golgi apparatus|extracellular region|integral to membrane|membrane	alpha-1,3-mannosyl-glycoprotein 4-beta-n- acetylglucosaminyltransferase a soluble form: secreted (by similarity).	Q9UM21|A8K668|B4E2R6	-0.66	-0.795	-0.015	-0.205	-0.37	-0.67	0.065	-0.62	0.2	-0.835	-0.475	-0.22	0	0.17	-0.19	0.415	0.11	0.34				-0.105	0.34	-0.37	-0.315	-0.225	-0.265	3	1	0.496273	2.85817	0.00846677
AI090773	AI090773	Hs.409210	DAZ interacting protein 3, zinc finger	DZIP3	9666	NM_014648	NP_055463	3	3q13.13	RNA binding|ligase activity|metal ion binding|polyubiquitin binding|protein binding|ubiquitin-protein ligase activity|zinc ion binding|modification-dependent protein catabolic process|protein polyubiquitination|cytoplasm	cytoplasm.	Q86Y13|B4DH79|B4DMG3|B4E1Q8|Q5MY58	-0.57	0.38	-0.105	-0.305	0.07	-0.575	-0.07	-0.32	-0.28	-0.695	-0.415	-0.515		0.625	-0.97	0.675	0.29	0.6	0.54	0.04	-0.41	-0.19	-0.25	-0.18	-0.645	-0.475	-0.525	1	1	0.500286	2.88896	0.00787145
H69811	H69811	Hs.481186	Chloride channel 3	CLCN3	1182	NM_173872	NP_776297	4	4q33	ATP binding|PDZ domain binding|antiporter activity|chloride ion binding|ion channel activity|nucleotide binding|protein binding|protein heterodimerization activity|protein homodimerization activity|voltage-gated chloride channel activity|chloride transport|endosomal lumen acidification|ion transport|regulation of pH|transmembrane transport|Golgi apparatus|cell surface|cytoplasmic vesicle|early en…	isoform 2: membrane; multi-pass membrane protein. early endosome membrane; multi-pass membrane protein. late endosome membrane; multi-pass membrane protein. golgi apparatus membrane; multi-pass membrane protein. note=isoform 2 partially colocalized with isoform 1 but is mainly enriched in the golgi.	P51790|B3KXK0|Q7Z4M4	0.23	-0.29	-0.125	-0.67	0.15	0.12	0.295	0.49	-0.355	-0.2	-0.66	-0.495	0.39	1.3	-0.22	0.5	0.29	0.95	0.95	0.98		0.575	0.77	0.18	-0.21	-0.035	0.105	1	1	0.533494	3.15377	0.00416075
H04810	H04810	Hs.128199	Septin 11	2010-09-11	55752	CR627457	NP_060713	4	4q21.1	GTP binding|nucleotide binding|protein binding|cell cycle|cell division|protein heterooligomerization|axon|cell junction|cell projection|cytoplasm|cytoskeleton|dendritic spine|septin complex|stress fiber|synapse	cytoplasm, cytoskeleton. cell junction, synapse. cell projection, dendritic spine. cell projection, axon (by similarity). note=partly colocalizes with stress fibers and microtubules. during bacterial infection, displays a collar shape structure next to actin at the pole of invading bacteria.	Q9NVA2|Q4W5G1|Q96KC0|Q9UFY9	-0.185	-0.365	0.32	-0.505	-0.12	-0.69	0.28	0.07	-0.425	-0.25	-0.565	-0.065	0.45	0.49	-0.465	0.46	0.01	1.12				0.405	0.29	-0.1	0.005	0.165	0.01	3	1	0.511407	2.97558	0.00640248
W72250	W72250	Hs.635	Calcium channel, voltage-dependent, beta 1 subunit	CACNB1	782	BC037311	NP_954856	17	17q21-q22	calcium ion binding|dihydropyridine-sensitive calcium channel activity|high voltage-gated calcium channel activity|protein binding|voltage-gated ion channel activity|calcium ion transport|ion transport|protein targeting to membrane|T-tubule|plasma membrane|sarcoplasmic reticulum|voltage-gated calcium channel complex	cell membrane, sarcolemma; peripheral membrane protein; cytoplasmic side.	Q02641|A8K114|B3KXG1|Q59GD3|Q6TME4|Q8N3X9|Q9UD79	0.495	1.045	0.63	1.425	0.3	-1.52	1.305	1.37	0.75	0.945	1.5	1.35		1.045	1.21		1.19		2.27	2.36		0.56		1.35	0.35	-1.31	0.55	5	1	0.513437	2.99162	0.00616099
N32146	N32146	Hs.631886	V-rel reticuloendotheliosis viral oncogene homolog (avian)	REL	5966	NM_002908	NP_002899	2	2p13-p12	protein binding|transcription factor activity|cytokine production|positive regulation of I-kappaB kinase/NF-kappaB cascade|positive regulation of interleukin-12 biosynthetic process|positive regulation of transcription, DNA-dependent|nucleus	nucleus (by similarity).	Q04864|B4E1P2|Q17RU2	0.355	0.7	0.635	0.235	0.645	-0.18	-0.285	-0.825	-0.49	-0.07	-0.765	-0.18		0.63	-1.25	1.025	0.615	1.64	1.13	2.2		-0.565	0.02	0.63	-0.545	0.045	-0.365	2	1	0.540722	3.21399	0.00359069
AA626815	AA626815	Hs.709317	Up-regulated gene 4	URG4	55665	AL832134	NP_060390	7	7p13		cytoplasm. nucleus. note=in epithelial cells localized predominantly in the cytoplasm and occasionally in nuclei.	Q8TCY9|B2RAT5	0.96	0.615	0.255	1.19	0.875	1.185	1.635	1.015	1.155	1.585	0.975	1.17	0.95	1.565	2.025	1.235	1.09	1.935	1.19	2.48	1.37	1.875	1.42	1	1.41	1.08	1.32	0	1	0.505387	2.92845	0.00716589
AA458996	AA458996	Hs.523660	Signaling lymphocytic activation molecule family member 1	SLAMF1	6504	NM_003037	NP_003028	1	1q22-q23	antigen binding|protein binding|transmembrane receptor activity|interspecies interaction between organisms|lymphocyte activation|positive regulation of cell proliferation|external side of plasma membrane|integral to membrane|plasma membrane	cell membrane; single-pass type i membrane protein. note=present on the surface of b-cells and t-cells.	Q13291|B2RAL4|B4E2E4|Q5W172|Q96QJ2|Q96QR3|Q9HBE7|Q9HBE8|Q9HBE9	0.705	0.85	0.385	0.33	0.19	0.485	0.635	1.25	0.37	0.655	-0.03	-0.31	1.32	2.015			0.89	1.65	1.88	2.83		1.09	0.74	0.13	0.51	-0.01	-0.16	3	1	0.525376	3.08729	0.00489106
R18632	R18632	Hs.13526	Transmembrane and coiled-coil domains 7	TMCO7	79613	NM_024562	NP_078838	16	16q22.1	binding|integral to membrane|membrane	membrane; single-pass membrane protein (potential).	Q9C0B7|B3KTB6	-1.35	-0.565	-0.48	-0.945	-0.715	-1.305	-1.105	-1.28	-0.92	-1.28	-0.7	-1.36		-0.35	-1.315	-0.245	0.25	-0.275	0.36			-1.57	-0.96		-1.075	-1.11	-1.29	4	1	0.49556	2.85273	0.00857635
AA876147	AA876147	Hs.449207	Interleukin-1 receptor-associated kinase 2	IRAK2	3656	NM_001570	NP_001561	3	3p25.3	ATP binding|NF-kappaB-inducing kinase activity|protein heterodimerization activity|protein homodimerization activity|protein kinase activity|I-kappaB kinase/NF-kappaB cascade|MyD88-dependent toll-like receptor signaling pathway|inflammatory response|interleukin-1-mediated signaling pathway|lipopolysaccharide-mediated signaling pathway|negative regulation of NF-kappaB transcription factor activity…		O43187|B2R748	1.44	0.82	0.465	1.17	0.76	1.785	2.345	2.21	0.7	1.79	1.47	1.47	1.98	2.86		1.62	1.495		3	4.84		2.41	2.1		2.155	1.355	2.31	4	1	0.51082	2.97096	0.00647377
AA883971	AA883971	Hs.44780	Glycosyltransferase-like domain containing 1	GTDC1	79712	BX647773	NP_078935	2	2q22.3	transferase activity, transferring glycosyl groups|biosynthetic process		Q4AE62|Q9UI81	1.345	3.44	1.17	2.86	0.52	3.45	2.56	3.1	2.36	3.52	3.1	3.325		3.055		3.48			3.27	5.37		4.815	3	2.96	1.15	1.75	3.475	5	1	0.481518	2.74702	0.0109902
AA504817	AA504817	Hs.591078	Endoplasmic reticulum metallopeptidase 1	ERMP1	79956	NM_024896	NP_079172	9	9p24	metal ion binding|metallopeptidase activity|peptidase activity|zinc ion binding|ovarian follicle development|proteolysis|endoplasmic reticulum|integral to membrane|membrane	endoplasmic reticulum membrane; multi-pass membrane protein (by similarity).	Q7Z2K6|B2RNA4|B3KSB1|Q4VXJ7|Q6ZMD3	-0.65	-0.1	-0.71	-0.57	0.03	-0.18	-0.2		-0.36	0.06	-0.38	-0.16		0.39	-0.51	0.63	0.69	1.43	2.84	1.76		-0.5		-0.5	-0.595		-0.36	5	1	0.49443	2.84411	0.00875253
AA779418	AA779418	Hs.656905	Leucyl/cystinyl aminopeptidase	LNPEP	4012	AB208883	NP_787116	5	5q15	aminopeptidase activity|metal ion binding|metallopeptidase activity|peptidase activity|protein binding|zinc ion binding|cell-cell signaling|female pregnancy|proteolysis|extracellular region|integral to plasma membrane|intracellular|membrane fraction|microsome|perinuclear region of cytoplasm|plasma membrane	leucyl-cystinyl aminopeptidase, pregnancy serum form: secreted. note=during pregnancy serum levels are low in the first trimester, rise progressively during the second and third trimester and decrease rapidly after parturition.	Q9UIQ6|B2RAK1	-0.52	-0.785	-0.72	-0.285	0.04	-0.545	-0.48	-0.83	-0.71	-0.575	-0.6	-0.54		0.02	-0.29	-0.6	-0.6	0.2	-0.71	0.27		-0.275	-1.24	-0.3	-0.695	-1.02	-0.96	2	1	0.528259	3.11076	0.00462022
AA018124	AA018124	Hs.518450	Huntingtin	HTT	3064	NM_002111	NP_002102	4	4p16.3	calcium channel regulator activity|diazepam binding|microtubule binding|protein binding|protein binding|transcription corepressor activity|transporter activity|ER to Golgi vesicle-mediated transport|L-glutamate import|anterior/posterior pattern formation|anti-apoptosis|associative learning|axon cargo transport|brain development|cell aging|citrulline metabolic process|determination of adult lifesp…	cytoplasm. nucleus.	P42858|A8K3C9|Q59FF4	1.365	0.78	0.555	0.455	0.55	1.09	1.64	1.425	0.79	1.455	0.49	1.07	1.37	2.285	0.475	1.81	1.315	2.04	1.95	3.05		1.73	1.8	1.12	1.055	1.41	1.415	1	1	0.530165	3.12636	0.00444817
AI131128	AI131128	Hs.654352	Solute carrier family 1 (glutamate/neutral amino acid transporter), member 4	SLC1A4	6509	AK126636	NP_003029	2	2p15-p13	L-alanine transmembrane transporter activity|L-cystine transmembrane transporter activity|L-cystine transmembrane transporter activity|L-hydroxyproline transmembrane transporter activity|L-proline transmembrane transporter activity|L-serine transmembrane transporter activity|L-threonine transmembrane transporter activity|chloride channel activity|sodium:dicarboxylate symporter activity|symporter …	membrane; multi-pass membrane protein. melanosome. note=identified by mass spectrometry in melanosome fractions from stage i to stage iv.	P43007|B2R7N6|Q53F03|Q9P2X2	-1.605	-0.235	-1.5	-0.535	-0.21	-1.065	-1.235	-0.405	-1.13	-1.05	-0.39	-1.255		0.01	-0.945	-0.67		0.98				-1.6	-1.81	-0.64	-1.65	-2.235	-1.585	5	1	0.493723	2.83873	0.00886435
H51404	H51404	Hs.647035	LIM domain kinase 1	LIMK1	3984	NM_002314	NP_002305	7	7q11.23	ATP binding|heat shock protein binding|metal ion binding|nucleotide binding|protein C-terminus binding|protein serine/threonine kinase activity|protein tyrosine kinase activity|transferase activity|zinc ion binding|Rho protein signal transduction|actin cytoskeleton organization|negative regulation of ubiquitin-protein ligase activity|nervous system development|positive regulation of actin filamen…	cytoplasm.	P53667|A8K297|Q59FA3|Q75MU0|Q75MU4	-0.8	1.585	0.11	0.845	0.415	-0.46	-0.135		-0.235	0.585	0.64	-0.145		0.595	0.125	1.32		1.91			-1.28	-0.055	-1.51	0.51	-0.395	-0.715	-0.355	5	1	0.489608	2.80757	0.00953882
AA826328	AA826328	Hs.601217	Mucosa associated lymphoid tissue lymphoma translocation gene 1	MALT1	10892	NM_006785	NP_776216	18	18q21	cysteine-type endopeptidase activity|kinase activator activity|peptidase activity|protein self-association|signal transducer activity|ubiquitin-protein ligase activity|B cell activation|B-1 B cell differentiation|T cell proliferation|activation of NF-kappaB-inducing kinase activity|anti-apoptosis|innate immune response|modification-dependent protein catabolic process|nuclear export|positive regul…	cytoplasm, perinuclear region. nucleus. note=shuttles between the nucleus and cytoplasm. found in perinuclear structures together with bcl10.	Q9UDY8|A8K5S1	0.075	-0.045	-0.4	1.275	0.66	0.045	0.245	0.355	0.63	0.53	0.665	0.88	1.48	2.585	0.9	0.185	3.14	2.11	0.78		1.4	0.67	2.93	-0.1	-0.015	0.265	-0.575	1	1	0.5004	2.88983	0.00785512
AA700443	AA700443	Hs.156967	Sema domain, transmembrane domain (TM), and cytoplasmic domain, (semaphorin) 6A	SEMA6A	57556	BC032619	NP_065847	5	5q23.1	protein binding|receptor activity|apoptosis|axon guidance|cell differentiation|cell surface receptor linked signal transduction|cytoskeleton organization|multicellular organismal development|nervous system development|organ morphogenesis|axon|integral to membrane|membrane	membrane; single-pass type i membrane protein.	Q9H2E6|B2RCJ4|B3KU01|Q8NC49|Q96JU9|Q96SM8|Q96SW4|Q96SY4|Q96T04|Q9HBL2	0.595	1.29	1.05		0.995	1.295	1.795		0.36	1.32	0.75	1.67	4.26	1.93	0.96	2.08		4.04	1.7	3.46	1.67	2.32		1.48	1.08	1.37	2.18	4	1	0.48963	2.80773	0.0095351
AA701034	AA701034	Hs.283109	Component of oligomeric golgi complex 1	COG1	9382	AB037802	NP_061184	17	17q25.1	protein binding|Golgi organization|intra-Golgi vesicle-mediated transport|protein transport|Golgi apparatus|Golgi transport complex|Golgi transport complex|membrane	golgi apparatus membrane; peripheral membrane protein; cytoplasmic side (probable).	Q8WTW3|B3KUY5|Q4G0L8	0.585	1.09	0.79	1.44	0.3	1.51	1.5		1.05	1.155	1.41	1.07		1.99	1.53	1.69	1.21		2.81	2.26		0.875	0.15	1.42	1	0.45	1.4	4	1	0.482732	2.75605	0.0107613
AI023603	AI023603	Hs.486818	Transcription termination factor, RNA polymerase II	TTF2	8458	AB209845	NP_003585	1	1p22	ATP binding|ATP-dependent helicase activity|DNA binding|DNA-dependent ATPase activity|RNA polymerase II transcription termination factor activity|helicase activity|hydrolase activity|nucleotide binding|protein binding|zinc ion binding|RNA splicing|mRNA processing|regulation of transcription|transcription termination|cytoplasm|nucleus|spliceosomal complex|transcription elongation factor complex	cytoplasm. nucleus. note=cytoplasmic during interphase. relocates to the nucleus as cells enter mitosis.	Q9UNY4|Q59EG6	-0.54	0.43	-0.305	1	0	0.58	0.75		0.885	0.14		0.875		0.76	0.07	0.65		2.175	1.9	1.15	1.06	0.18		0.39	0.16	0.17	0.64	5	1	0.478296	2.72317	0.0116172
R02333	R02333	Hs.432503	UBX domain protein 10	UBXN10	127733	BX648631	NP_689589	1	1p36.12			Q96LJ8|Q3ZCW1|Q5R386	0.975	0.81	1.285	0.93	0.52	1.245	1.595	1.54	0.51	1.68	1.3	0.935	1.73	1.02	1.41	1.15	1.675		1.55	2.72		2.255		1.02	1.425	0.89	1.74	3	1	0.495607	2.85308	0.00856907
T47482	T47482	Hs.581725	Peptidylprolyl isomerase D	PPID	5481	BC030707	NP_005029	4	4q31.3	cyclosporin A binding|heat shock protein binding|isomerase activity|peptidyl-prolyl cis-trans isomerase activity|protein folding|cytoplasm	cytoplasm.	Q08752|B2R9V2|Q05DH6|Q6FGM6	-1.165	-1.495	-1.33	-0.915	-0.72	-1.14	-1.2	-1.15	-1.155	-1.32	-1.245	-1.49	-0.65	-0.41	-0.465	-0.875	-0.775	-0.32	-0.48	-0.84	-0.57	-0.765	-0.45	-0.59	-1.225	-1.125	-0.955	0	1	0.497443	2.86711	0.00828952
N51464	N51464	Hs.120790	Coiled-coil domain containing 68	CCDC68	80323	NM_025214	NP_079490	18	18q21			Q9H2F9	0.1	0.31	0.01	1.275	0.235	0.415	0.795	0.8	-0.1	-0.29	0.13	0.42		1.96	0.75	0.01			1.52	0.82	0	0.425	0.83	0.71	0.075	0.595	0.43	3	1	0.49293	2.83271	0.008991
AA135152	AA135152	Hs.2704	Glutathione peroxidase 2 (gastrointestinal)	GPX2	2877	BE512691	NP_002074	14	14q24.1	electron carrier activity|glutathione peroxidase activity|oxidoreductase activity|selenium binding|interaction with symbiont|negative regulation of inflammatory response to antigenic stimulus|oxidation reduction|response to oxidative stress|response to symbiotic bacterium|temperature homeostasis|cytoplasm	cytoplasm. note=mainly cytoplasmic.	P18283	-1.62	-0.405	-1.3	0.06	-0.025	-1.175	-1.085	-1.34	-0.2	-0.515	-0.75	-0.81	-0.47	0.09	-0.005	-0.13	0.28	0.88	-1.56	-0.73		-1.095	-0.92	-1.13	-0.91	-1.23	-0.63	1	1	0.479001	2.72837	0.0114775
AA496937	AA496937	Hs.584790	Protein phosphatase 2 (formerly 2A), regulatory subunit A, beta isoform	PPP2R1B	5519	NM_002716	NP_859050	11	11q23.2	protein binding|protein binding		P30154|A8K8B0|B0YJ69|B4DGQ6|B4DK91|B4DWW5	-0.62	-0.78	-0.525	-0.515	-0.22	-0.745	-0.545	-0.475	-0.775	-0.82	-0.35	-0.88	-0.06	0.51	-0.66	0.24	-0.25		0.22	0.1		-0.675	-0.66	-0.38	-1.305	-0.84	-1.2	2	1	0.509156	2.95789	0.00667951
AI160570	AI160570	Hs.654414	Pregnancy specific beta-1-glycoprotein 6	PSG6	5675	BC020652	NP_002773	19	19q13.2	molecular_function|female pregnancy|female pregnancy|extracellular region|extracellular region	secreted (potential).	Q15235|Q00889	0.64	0.61	0.575	0.15	0.27	0.695	1.35	1.4	-0.01	0.845	0.835	0.535	1.19	1.31	1.06	0.62	0.695	2.06	1.66	1.92		2.03	1.37	0.39	1.1	0.77	1.4	1	1	0.497934	2.87088	0.00821601
AA669516	AA669516	Hs.528821	Sperm associated antigen 17	SPAG17	200162	NM_206996	NP_996879	1	1p12	protein binding|cilium|cytoplasm|cytoskeleton|flagellar axoneme|flagellum|microtubule	cytoplasm (by similarity). cytoplasm, cytoskeleton, flagellum axoneme (by similarity). note=detected in the cytoplasm of round spermatids and in condensing spermatids. localized to the central pair of the sperm flagellar axoneme. colocalizes with spag6 on microtubules (by similarity).	Q6Q759|B3KWZ6|Q5TDG6	-1.41	-1.64	-1.015	-1.61	-1.05	-1.6	-1.815	-1.25	-1.795	-1.4	-1.8	-2.06	-0.36	0.26	-1.82	-0.325	-0.63	-0.12	-0.69	-0.14	-1.01	-1.245	-1.4	-2.28	-1.255	-1.65	-1.925	0	1	0.508322	2.95135	0.00678472
W72559	W72559	Hs.19385	Abhydrolase domain containing 5	ABHD5	51099	NM_016006	NP_057090	3	3p21	1-acylglycerol-3-phosphate O-acyltransferase activity|hydrolase activity|lysophosphatidic acid acyltransferase activity|protein binding|transferase activity|triglyceride lipase activity|cell differentiation|fatty acid metabolic process|lipid metabolic process|negative regulation of sequestering of triglyceride|phosphatidic acid biosynthetic process|phospholipid biosynthetic process|positive regul…	cytoplasm. lipid droplet (by similarity). note=colocalized with plin and adrp on the surface of lipid droplets. the localization is dependent upon the metabolic status of the adipocytes and the activity of pka (by similarity).	Q8WTS1	0.17	0.11	0.11	0.455	0.015	-0.12	0.635	0.435	-0.23	0.04	0.22	0.425	1.61	1.29	-0.21	0.23		0.835		1.92	-0.82	1.015	-0.07	0.35	0.025	-0.125	0.705	2	1	0.506607	2.93795	0.00700536
AA680306	AA680306	Hs.546299	Small nuclear RNA activating complex, polypeptide 3, 50kDa	SNAPC3	6619	NM_001039697	NP_001034786	9	9p22.3	DNA binding|protein binding|regulation of transcription|snRNA transcription|transcription from RNA polymerase II promoter|transcription from RNA polymerase III promoter|nucleus	nucleus.	Q92966|B4DDR9|Q5T282|Q5T284	0.435	-0.38	0.27	-0.015	0.43	-0.03	0.775	0.08	-0.14	0.215	-0.165	-0.055	0.56	1.45	0.91	0.57	0.24	1.335	0.38	0.89	1.06	1.2	0.84	-0.05	0.505	0.39	0.525	0	1	0.517039	3.02023	0.00575147
AA676327	AA676327	Hs.404423	Ring finger protein 111	RNF111	54778	NM_017610	NP_060080	15	15q21	ligase activity|metal ion binding|protein binding|zinc ion binding|modification-dependent protein catabolic process|multicellular organismal development|cytoplasm|nucleus	nucleus. cytoplasm. note=upon tgf-beta treatment, translocates from nucleus to cytosol.	Q6ZNA4	-0.95	1.205	0.04	0.445	0.07	0.12	0.52	-0.635	0.07	0.585	0.025	0.325		1.015	0.455		0.62		0.84	1.2		-0.76	0.67	0.28	0.41	-0.66	0.48	4	1	0.464483	2.62247	0.0146531
R72794	R72794	Hs.560727	Zinc finger protein 552	ZNF552	79818	AK023769	NP_079038	19	19q13.43	DNA binding|metal ion binding|zinc ion binding|regulation of transcription, DNA-dependent|intracellular|nucleus	nucleus (probable).	Q9H707|B3KUE9	1.76	1.755	0.64	2.005	1.18	1.585	2.33	2.285	1.49	2.02	1.65	1.635	2.08	1.81	2.09	4.18			2.93	5.98		2.285	1.7	1.19	1.24	0.69	1.93	3	1	0.510578	2.96906	0.00650337
R38670	R38670	Hs.471234	Cyclin Y-like 1	CCNYL1	151195	NM_001142300	NP_689736	2	2q33.3			Q8N7R7	-0.585	-0.81	-0.18	-0.97	-0.58	-0.715	-0.215	-0.425	-1.35	-0.91	-0.7	-0.825	-0.28	0.215	-0.6	-0.34	-0.695		-0.58	0.35		-0.355	-0.47	-0.08	-0.5	-0.705	-0.63	2	1	0.512054	2.98068	0.0063247
AA676664	AA676664	Hs.34780	Doublecortin	DCX	1641	NM_000555	NP_835366	X	Xq22.3-q23	microtubule binding|protein binding|axon extension|brain development|cell differentiation|central nervous system projection neuron axonogenesis|dendrite morphogenesis|intracellular signaling cascade|multicellular organismal development|neuron migration|cytoplasm|cytoskeleton|intracellular|microtubule associated complex	cytoplasm.	O43602|A8K340|B4DM53	1.145	1.75	0.57	1.82	0.715	1.32	0.445	0.015	1.23	1.48	-0.135	0.76	1.2	1.35	1.2	0.92	1.27	3.61	3.77	5.92				1.03	0.545		0.2	4	1	0.51114	2.97348	0.00643483
AI202106	AI202106	Hs.285363	Leucine rich repeat containing 68	LRRC68	284352	XM_001723010		19	19q13.32			O75864	-0.325	1.585	0.555	0.615	0.44	-0.925	0.91	-0.04	-0.525	0.635	0.75	0.4		0.96	0.17	0.665	0.85	1.61	2.02	0.95		-0.095	-1.05	0.57	-0.05	-0.21	-0.08	2	1	0.484087	2.76615	0.0105106
AA026631	AA026631	Hs.183800	Ran GTPase activating protein 1	RANGAP1	5905	BC041396	NP_002874	22	22q13	GTPase activator activity|Ran GTPase activator activity|protein binding|signal transduction|condensed chromosome kinetochore|cytoplasm|cytoskeleton|membrane|nuclear pore|nucleus|perinuclear region of cytoplasm|soluble fraction|spindle pole	cytoplasm. nucleus membrane; peripheral membrane protein; cytoplasmic side. kinetochore (by similarity). cytoplasm, cytoskeleton, spindle pole (by similarity). note=cytoplasmic during interphase. targeted to the nuclear rim after sumoylation. during mitosis, associates with mitotic spindles. association with kinetochores appears soon after nuclear envelope breakdown and persists until late anapha…	P46060|B4DY16|B4E0U0|Q8WUS7|Q9BSK3	-0.14	0.96	0.11	0.295	0.28	-0.665	0.45	-0.13	-1.02	-0.365	0.17	0.1		0.13	-0.74	0.91		1.29	1.35	1.17		-0.36	-0.1	-0.08	-0.38	-0.65	-0.43	3	1	0.504242	2.91955	0.00731945
AI380629	AI380629	Hs.195659	V-src sarcoma (Schmidt-Ruppin A-2) viral oncogene homolog (avian)	SRC	6714	NM_005417	NP_938033	20	20q12-q13	ATP binding|SH2 domain binding|SH3/SH2 adaptor activity|non-membrane spanning protein tyrosine kinase activity|nucleotide binding|protein binding|transferase activity|Ras protein signal transduction|interspecies interaction between organisms|protein amino acid phosphorylation|protein kinase cascade|response to interleukin-1|signal complex assembly|caveola|cytosol|plasma membrane		P12931|Q71UK5|Q76P87|Q9H7V3	-0.31	0.915	-0.61	0.62	-0.22	-0.27	0.435	0.22	-0.3	0.03	-0.055	0.075		0.53	-0.015	0.28	0.76		1.73	2.31		-0.765	-0.9	-0.19	-2.22	-1.83	-0.225	3	1	0.504813	2.92398	0.00724254
AA160421	AA160421	Hs.592172	Homeobox A13	HOXA13	3209	NM_000522	NP_000513	7	7p15-p14	protein binding|sequence-specific DNA binding|transcription factor activity|embryonic forelimb morphogenesis|male genitalia development|multicellular organismal development|organ morphogenesis|positive regulation of apoptosis|positive regulation of mitosis|positive regulation of transcription from RNA polymerase II promoter|prostate gland development|regulation of BMP signaling pathway|regulation…	nucleus.	P31271|A4D188|Q6DI00	-0.44	-0.695	-0.81	-0.13	-0.33	-0.48	-0.215	-0.465	-1.005	-0.325	-0.33	-0.515	0.15	0.39	0.135	-0.15	-0.135			-0.12		-0.1	0.14	-0.52	-0.18	-0.475	-0.27	3	1	0.497563	2.86804	0.00827139
AW002307	AW002307	Hs.21160	Malic enzyme 1, NADP(+)-dependent, cytosolic	ME1	4199	NM_002395	NP_002386	6	6q12	ADP binding|NAD or NADH binding|NADP or NADPH binding|binding|electron carrier activity|malate dehydrogenase (oxaloacetate-decarboxylating) (NADP+) activity|malate dehydrogenase (oxaloacetate-decarboxylating) (NADP+) activity|manganese ion binding|metal ion binding|oxidoreductase activity|NADP biosynthetic process|carbohydrate metabolic process|malate metabolic process|oxidation reduction|respons…	cytoplasm.	P48163|A8K168|B4DX99|B4DZ70|Q8WVX2	-0.855	-0.175	-0.07	-0.83	-0.06	-1.135	-0.48	-1.185	-1.165	-1.315	-0.855	-0.825	0.21	-0.51	-1.04	0.81	0.71	1.7	2.38	2.35		-1.175	-1.88	-1.07	-1.235	-1.125	-1.505	1	1	0.499668	2.8842	0.00796078
T90632	T90632	Hs.56729	Lymphocyte-specific protein 1	LSP1	4046	AK056576	NP_002330	11	11p15.5	actin binding|signal transducer activity|cellular component movement|cellular defense response|signal transduction|actin cytoskeleton|plasma membrane	cell membrane; peripheral membrane protein; cytoplasmic side.	P33241|A8K2L4|A8K7L8|B3KPP1|B3KRR6|Q16002|Q6ZPA3|Q9UEV7|Q9UEV8	-1.545	-0.385	-1.125	-0.745	-0.63	-1.45	-0.72	-1.075	-0.99	-1.175	-0.915	-1.66		-1.375	-1.355	-1.115	-0.585	0.14				-0.805	-0.83	-1.15	-1.16	-1.88	-1.285	4	1	0.47604	2.70654	0.0120739
H24414	H24414	Hs.632339	Thyroid hormone receptor interactor 11	TRIP11	9321	NM_004239	NP_004230	14	14q31-q32	protein binding|transcription coactivator activity|transcription from RNA polymerase II promoter|Golgi apparatus|cytoplasm|cytoskeleton|extrinsic to membrane|membrane|nucleus	golgi apparatus, cis-golgi network membrane; peripheral membrane protein. cytoplasm, cytoskeleton. note=associates with the ends of centrosome-nucleated microtubules.	Q15643|B2RUT2|Q6MZL5	0.17	0.06	0.42	-0.69	0.25	0.09	0.505		0.12	0.26	-0.09	-0.29		0.82	0.28	0.28			1.5	1.43		0.28	-0.42	0.43	0.095	0.055	0.67	5	1	0.508325	2.95138	0.00678422
AA489666	AA489666	Hs.648940	Neutrophil cytosolic factor 1C pseudogene	NCF1C	654817	AL577485		7	7q11.23	phosphoinositide binding|protein binding|cell communication|cytoplasm		B4DQC4|B4DW70	-3.93	-3.89	-4.38	-3.395	-3.495	-3.625	-3.74	-3.15	-2.87	-3.17	-3.09	-3.44	-2.36	-2.775	-3.805	-3.185	-1.67	-1.94	-2.49	-2.86	-2.79	-3.35	-2.05	-3.01	-4.175	-3.645	-3.675	0	1	0.481014	2.74328	0.0110864
AI055851	AI055851	Hs.169378	Multiple PDZ domain protein	MPDZ	8777	AB210041	NP_003820	9	9p24-p22	protein binding|interspecies interaction between organisms|cell junction|cell projection|dendrite|plasma membrane|postsynaptic density|postsynaptic membrane|synapse|synaptosome|tight junction	cell membrane; peripheral membrane protein; cytoplasmic side. apical cell membrane; peripheral membrane protein; cytoplasmic side. cell junction, synapse, postsynaptic cell membrane, postsynaptic density. cell projection, dendrite. cell junction, synapse. cell junction, tight junction. cell junction, synapse. cell junction, synapse, synaptosome. note=associated with membranes. colocalizes with ht…	O75970|B2RTS3|B3KQC9|B3KRN5|B4DGX5|B4DH86|Q4LE30	0.525	0.7	0.29	0.59	0.65	0.09	0.525		-0.35	0.39	0.015	0.6		1.045	-0.115	1.195	0.83	1.11	1	2.11		0.97	0.29	0.4	0.64	0.34	0.07	3	1	0.511862	2.97917	0.00634774
AI732898	AI732898	Hs.446235	C-type lectin domain family 5, member A	CLEC5A	23601	NM_013252	NP_037384	7	7q33	binding|sugar binding|cellular defense response|immune response|signal transduction|integral to plasma membrane|membrane	membrane; single-pass type ii membrane protein (probable).	Q9NY25|A4D1U7|Q14DL9	-0.105	0.015	-0.15	0.42	0.385	0.74	0.32	0.04	0.435	0.225	0.5	-0.34	0.45	0.755	1.03	0.66	0.695	1.325	2.28	2.77	0.74	0.17	0.31	-0.23	0.225	-0.225	-0.11	0	1	0.486245	2.78229	0.0101213
T98761	T98761	Hs.497148	Ral guanine nucleotide dissociation stimulator-like 1	RGL1	23179	NM_015149	NP_055964	1	1q25.3	Ral guanyl-nucleotide exchange factor activity|guanyl-nucleotide exchange factor activity|protein binding|regulation of small GTPase mediated signal transduction|signal transduction|cellular_component|intracellular		Q9NZL6|Q5SXQ6|Q7Z3U6	1.13	1.025	0.48	1.41	0.665	1.14	1.085		1.07	0.8		1.27		1.59	0.6	1.14	1.65		0.82	3.08		1.115	1.22	1.47	0.555	1.385	0.88	5	1	0.515939	3.01146	0.00587404
R40983	R40983	Hs.21107	Neuroligin 4, X-linked	NLGN4X	57502	NM_020742	NP_851849	X	Xp22.32-p22.31	chloride ion binding|neurexin binding|protein homodimerization activity|cell adhesion|cell-cell junction organization|social behavior|synapse organization|synapse organization|cell surface|integral to plasma membrane|membrane	membrane; single-pass type i membrane protein (potential).	Q8N0W4|A8K4S1|B3KMT6|B3KP11	-0.765	-0.975	-1.365	-0.16	-0.42	-0.915	-0.065	-0.13	-0.665	-0.51	-0.28	-0.095			-0.05		-0.06		-0.19	0.39		0.2	-0.77	-0.36	-0.585	-1.085	0.64	5	1	0.481698	2.74836	0.0109559
AI366724	AI366724	Hs.335614	SEC14-like 2 (S. cerevisiae)	SEC14L2	23541	NM_012429	NP_203740	22	22q12.2	enzyme activator activity|phospholipid binding|transcription activator activity|transporter activity|vitamin E binding|positive regulation of cholesterol biosynthetic process|positive regulation of transcription, DNA-dependent|regulation of transcription|transport|cytoplasm|cytosol|intracellular|nucleus	cytoplasm. nucleus. note=cytoplasmic in absence of alpha-tocopherol, and nuclear in presence of alpha- tocopherol.	Q9UDX5|O76054|A6NFQ5|B2RAW8|B3KRD8|Q6PD61|Q6XYB1	-0.76	-0.29	-0.08	-0.35	-0.1	-0.48	-0.07	-0.07	-0.65	-0.3	-0.08	-0.43		0.125	-1.05	-0.02	0.31		1.1	1.87		-0.565	-0.53	-0.38	-0.405	-0.03	-0.28	3	1	0.474847	2.69779	0.0123212
AI348038	AI348038	Hs.519574	Shroom family member 1	SHROOM1	134549	AB075840	NP_597713	5	5q31.1	actin filament binding|actin filament bundle formation|cell morphogenesis|cytoplasm|cytoskeleton|microtubule|myosin II complex	cytoplasm, cytoskeleton (by similarity).	Q2M3G4|B7ZL01	-0.24	-0.12	-0.56	0.13	0.01	-0.185	0.135	-0.2	-0.18	-0.22	-0.465	-0.01		1.22	-0.17				1.91	1.68		0.055	-0.6	-0.29	0.185	-0.235	0.085	5	1	0.491784	2.82402	0.00917696
AA486362	AA486362	Hs.449621	Immunoglobulin kappa constant	IGKC	3514	AK128524		2	2p12	antigen binding|protein binding|immune response|extracellular region|extracellular region		P01834|P01601|P04431|Q0KKI6|Q5EFE6|Q5W0C3|Q6P5S8|Q6PIL8|Q6PJF2	-0.27	-0.43	-1.245	-0.185	-0.145	-0.64	0.555	-0.445	-0.03	-0.285	-0.385	0.455	2.17	3.22	0.295	-0.19	3.87	2.45	1.45	0.77	1.36	0.945	4.38	-0.34	-0.62	-0.43	-0.58	0	1	0.490408	2.81361	0.00940443
AA774927	AA774927	Hs.482730	EGF-like repeats and discoidin I-like domains 3	EDIL3	10085	BX648583	NP_005702	5	5q14	calcium ion binding|integrin binding|protein binding|cell adhesion|multicellular organismal development|positive regulation of cell-substrate adhesion|extracellular region	secreted.	O43854|B2R763|Q5D094|Q8N610	0.075	0.24	0.15	0.62	0.15	0.12	0.58	0.385	-0.34	-0.03	0.27	0.155	0.14	0.355			0.9		2.1	1.85		-0.375	0.18	0.34	0.215	0.16		5	1	0.490453	2.81395	0.00939691
AA954435	AA954435	Hs.529172	Inhibitor of growth family, member 5	ING5	84289	NM_032329	NP_115705	2	2q37.3	metal ion binding|protein binding|zinc ion binding|DNA replication|chromatin modification|histone H3 acetylation|negative regulation of cell proliferation|negative regulation of growth|positive regulation of transcription|protein amino acid acetylation|MOZ/MORF histone acetyltransferase complex|nucleus	nucleus.	Q8WYH8	-0.345		-0.095	-0.59	-0.11	-0.79	0.49	0.05	-0.74	-0.095	-0.02	0.34		0.55	-0.295		0.93		1.94	1.82		-0.425	-0.36	0.12	-0.09	-0.215	-1.1	5	1	0.490126	2.81148	0.00945154
AI339376	AI339376	Hs.37135	Crystallin, beta B1	CRYBB1	1414	BC036790	NP_001878	22	22q11.2|22q12.1	structural constituent of eye lens|visual perception		P53674	0.615	-0.005	-0.3	1.23	0.665	0.3	1.15		-0.085	0.38	0.56	0.615		0.235	0.93	0.895	0.595	1.45	1.76	2.56		0.75	0.39	0.62	0.495	-0.025	0.53	3	1	0.50923	2.95847	0.00667026
N54053	N54053	Hs.444488	Secreted phosphoprotein 2, 24kDa	SPP2	6694	NM_006944	NP_008875	2	2q37-qter	endopeptidase inhibitor activity|bone remodeling|protein complex assembly|skeletal system development|extracellular region|protein complex	secreted.	Q13103|A4QMV3	0.105	0.33	0.18	-0.29	-0.05	0.95	1.07		1.78	0.96	1.76	0.19		1.63	0.85		0.85	2.16	1.95	2.5	1.87	1.065	1.09	-0.44	-0.3	-0.065	1.035	3	1	0.477584	2.71791	0.0117597
AA663808	AA663808	Hs.171939	Amyloid beta (A4) precursor protein-binding, family A, member 1	APBA1	320	NM_001163	NP_001154	9	9q13-q21.1	PDZ domain binding|phosphatidylinositol-4,5-bisphosphate binding|protein binding|axon cargo transport|cell adhesion|gamma-aminobutyric acid secretion|glutamate secretion|in utero embryonic development|intracellular protein transport|locomotory behavior|multicellular organism growth|nervous system development|protein complex assembly|regulation of gene expression|synaptic transmission|plasma membr…		Q02410	-0.015	-0.16	0.08	-0.055	0.325	0.06	0.34	0.1	-0.06	-0.06	-0.11	-0.15	0.94	0.82	0.505	0.16	0.395	0.85	0.22	0.5	0.18	0.415	0.31	-0.01	0.18	0.31	0.285	0	1	0.482566	2.75482	0.0107923
AA452255	AA452255	Hs.518726	Integrin-binding sialoprotein	IBSP	3381	NM_004967	NP_004958	4	4q21-q25	protein binding|biomineral formation|cell adhesion|extracellular matrix organization|ossification|extracellular region|extracellular space|membrane-bounded vesicle	secreted.	P21815	1.025	1.89	-0.44	2.14	0.24	1.45	1.53	2.13	-0.92	1.57	1.42	0.045		1.06	1.32		1.05	3.6	2.32	1.3			0.71	1.25	-0.49	0.5	1.55	4	1	0.505218	2.92713	0.00718847
AA504779	AA504779	Hs.157714	Cholinergic receptor, nicotinic, alpha 10	CHRNA10	57053	NM_020402	NP_065135	11	11p15.5	calcium channel activity|calcium ion binding|extracellular ligand-gated ion channel activity|ion channel activity|nicotinic acetylcholine-activated cation-selective channel activity|receptor activity|receptor binding|calcium ion transport|cation transport|detection of mechanical stimulus involved in sensory perception of sound|elevation of cytosolic calcium ion concentration|inner ear morphogenes…	cell junction, synapse, postsynaptic cell membrane; multi-pass membrane protein (probable). cell membrane; multi-pass membrane protein (probable).	Q9GZZ6	1.895	1.86	1.24	0.715	0.37	1.68	2.125	1.97	2.06	2.235	1.64	0.685	1.2	1.23					2.8	9.72		2.54	1.93	1.72	1.73	1.33	2.27	5	1	0.506476	2.93693	0.00702238
AA196000	AA196000	Hs.654432	Actinin, alpha 3	ACTN3	89	AK125851	NP_001095	11	11q13.1	actin binding|calcium ion binding|integrin binding|protein binding|protein homodimerization activity|structural constituent of muscle|focal adhesion formation|regulation of apoptosis|actin filament|focal adhesion|pseudopodium		Q08043|B2R8Y4|B4DZQ2|Q4JCP9|Q4VAM3	0.44	0.35	0.555	1.545	1.065	0.99	0.965	1.015	1.38	1.175	1.305	0.975	1.53	1.765	2.285	1.42	1.405	2.225	2.07	1.1	1.25	1.02	1.33	0.43	1.09	0.335	0.945	0	1	0.470866	2.66869	0.0131776
AI365128	AI365128	Hs.632415	Polo-like kinase 3 (Drosophila)	PLK3	1263	AJ293866	NP_004064	1	1p34.1	ATP binding|nucleotide binding|polo kinase kinase activity|protein binding|protein serine/threonine kinase activity|transferase activity|cell cycle|protein amino acid phosphorylation|dendrite|extrinsic to membrane|membrane	membrane; peripheral membrane protein.	Q9H4B4|Q59ED6|Q5JR99	0.04	0.72	0.215	-0.36	0.525	-0.13	1.535	0.76	-0.845	0.535	-0.44	-0.01		0.81	0.97	0.34		2.17				0.175	-0.5	-0.31	0.185	-0.3	-0.43	5	1	0.496087	2.85675	0.00849523
H57830	H57830	Hs.715673	H1 histone family, member 0	H1F0	3005	NM_005318	NP_005309	22	22q13.1	DNA binding|nucleosome assembly|Golgi apparatus|chromosome|cytoskeleton|nucleosome|nucleus			-0.48	1.185	0.15	0.22	-0.21	0.08	0.8	-1.66	0.23	0.23	-0.52	0.02		0.89	0.565	1.755	0.68	2.76	3.26	0.2		-0.09	-0.76	0.39	-0.54	-1.5	-1.565	2	1	0.48439	2.76841	0.0104551
H47335	H47335	Hs.492859	UDP-N-acteylglucosamine pyrophosphorylase 1	UAP1	6675	NM_003115	NP_003106	1	1q23.3	UDP-N-acetylglucosamine diphosphorylase activity|nucleotidyltransferase activity|transferase activity|UDP-N-acetylglucosamine biosynthetic process|metabolic process|cytoplasm|nucleolus|nucleus	cytoplasm. note=in spermatozoa, localized to the principal piece of the tail, the neck region of the head and to a lesser extent, the midpiece of the tail.	Q16222|B1AR80|B2R6R8	-0.08	1.525	0.21	2.06	0.32	1.48	2.19		1.5	1.68	1.235	1.61		2.97	1.21			3.29	2.58	2.46	3.83	2.275	1.84	1.59	1.395	1.09	2.16	4	1	0.458697	2.58103	0.0161064
AA411642	AA411642	Hs.132966	Met proto-oncogene (hepatocyte growth factor receptor)	MET	4233	NM_001127500	NP_001120972	7	7q31	ATP binding|hepatocyte growth factor receptor activity|nucleotide binding|protein binding|receptor activity|transferase activity|cell proliferation|cell surface receptor linked signal transduction|hepatocyte growth factor receptor signaling pathway|multicellular organismal development|protein amino acid phosphorylation|basal plasma membrane|integral to plasma membrane|plasma membrane	membrane; single-pass type i membrane protein.	P08581|A0PJF7|A1L467|B4DLF5|B4DPY6|B5A929|B5A930|B5A931|B5A932|B5A933|B5A934|B5A935|B5A936|B5A937|B5A938|B5A939|B5A941|B5A942|B5A943|Q14825|Q59EB3|Q9UEJ3|Q9UMU9	-0.31	0.525	0.915	-0.32	0.34	-0.52	-0.415	-0.485	-0.615	-0.65	-0.6	-0.525		0.305	-0.955	2.02	1.795	2.27	0.9	0.25		-1.45	-1.46	0.12	-0.855	-0.26	-0.885	2	1	0.496093	2.85679	0.0084944
N78661	N78661	Hs.410378	FK506 binding protein 7	FKBP7	51661	NM_181342	NP_851939	2	2q31.2	calcium ion binding|isomerase activity|peptidyl-prolyl cis-trans isomerase activity|protein binding|protein folding|endoplasmic reticulum|endoplasmic reticulum lumen	endoplasmic reticulum lumen (by similarity).	Q9Y680|B4DRE2|Q4ZG70|Q6V3B2	0.695	-0.205	0.05	-0.17	0.28	0.475	1.03	0.385	0.1	0.465	0.465	0.205	0.15	1.265	0.66	0.15	0.415		-0.08	1.51		0.925	0.49	0.52	0.665	0.225	0.84	2	1	0.537706	3.18874	0.00381986
H70815	H70815	Hs.268963	Ubiquitin associated protein 1	UBAP1	51271	AK074969	NP_057609	9	9p13.3	cytoplasm		Q9NZ09|Q9H397	0.535	-0.02	-0.055	-0.715	0.01	-0.065	0.81	0.645	-0.52	0.21	-0.24	0.01	1.09	1.53	-0.14	0.445	0.695	1.22	0.36	1.77		1.05	0.74	0.34	0.73	0.195	0.935	1	1	0.512778	2.9864	0.0062386
AA707858	AA707858	Hs.221597	Solute carrier family 19, member 3	SLC19A3	80704	NM_025243	NP_079519	2	2q37	folic acid binding|reduced folate carrier activity|thiamin and derivative metabolic process|transport|integral to membrane|membrane	membrane; multi-pass membrane protein (potential).	Q9BZV2|B2R674	1.785		0.86	2.59	0.83	1.75	2.985	3.35	1.59	2.685	2.175	1.955		2.27		2.42			2.83	4.17	0.97	4.095	2.13	1.98	2.22	1.99	2.38	5	1	0.483145	2.75913	0.0106843
AA598515	AA598515	Hs.719092	Ankyrin repeat domain 17	ANKRD17	26057	NM_032217	NP_942592	4	4q13.3	RNA binding|interspecies interaction between organisms|cytoplasm|nucleus			1.08	1.3	0.665	1.52	0.53	0.92	1.745	0.62	1.23	0.77		0.97	0.98	1.055		1.11	1.085	1.635	1.37	2.81				1.55	1.265	0.99	1.29	5	1	0.493639	2.83809	0.00887775
H41275	H41275	Hs.530685	Kinase non-catalytic C-lobe domain (KIND) containing 1	KNDC1	85442	NM_152643	NP_689856	10	10q26.3	guanyl-nucleotide exchange factor activity|molecular_function|biological_process|regulation of small GTPase mediated signal transduction|cellular_component|intracellular		Q76NI1|B4DFN0|Q5U5J6|Q8NF24	1.06	1.13	0.66	0.71	0.33	0.27	1.265	0.93	0.74	0.8	0.945	0.73	1.36	1.235		0.7	1.18	2.1	1.94	2.58	1.8	1.52	0.62	0.4	0.95	0.685	1.085	1	1	0.502609	2.90689	0.00754329
R96366	R96366	Hs.438953	Sarcoglycan, beta (43kDa dystrophin-associated glycoprotein)	SGCB	6443	NM_000232	NP_000223	4	4q12	cytoskeleton organization|muscle organ development|cytoplasm|cytoskeleton|integral to plasma membrane|plasma membrane|sarcoglycan complex	cell membrane, sarcolemma; single-pass type ii membrane protein (by similarity). cytoplasm, cytoskeleton (by similarity).	Q16585|Q5U0N0|Q6IBJ4	1.71	1.34	0.795		0.55	1.4	2.02	1.8	-1.07	1.5	1.26	1.46		2.2	1.4	3.495	1.35	2.22	1.65	3.49		2.19	1.78	1.64	1.275	1.215	1.8	3	1	0.511611	2.97719	0.00637784
AA432261	AA432261	Hs.657737	Ankyrin repeat domain 7	ANKRD7	56311	BX537999	NP_062618	7	7q31	male gonad development		Q92527|A4D0W0|Q9UPM1	0.27	1.875	0.34	1.57	0.63	0.92	1.1		-1.015	0.825	1.47	0.74		1.205		3.2	1.13	3.005	1.71	1.62	2.23			1.46	0.73	0.07	0.975	5	1	0.468595	2.65218	0.0136878
AA165512	AA165512	Hs.596105	Dedicator of cytokinesis 9	DOCK9	23348	NM_001130048	NP_056111	13	13q32.3	GTP binding|GTPase binding|Rho GTPase binding|Rho guanyl-nucleotide exchange factor activity|guanyl-nucleotide exchange factor activity|biological_process|cellular_component|endomembrane system|membrane			-0.21	-0.37	-0.245	0.865	0.445	0.575	-0.115	0.69	0.69	0.585	1.135	-0.07	0.69	1.03	1.315	0.755	0.82	1.08	1.72	2.51	0.36	0.22	0.7	-0.58	0.065	-0.39	-0.09	0	1	0.471748	2.67511	0.0129838
AA676370	AA676370	Hs.307913	Syntaxin 16	STX16	8675	NM_001001433	NP_003754	20	20q13.32	SNAP receptor activity|intra-Golgi vesicle-mediated transport|intracellular protein transport|retrograde transport, endosome to Golgi|vesicle-mediated transport|Golgi apparatus|SNARE complex|cytoplasm|integral to membrane|membrane|microsome	isoform c: cytoplasm.	O14662|B4DJX9|B4E3U3|Q6GMS8|Q96JR6|Q96NX8	-1.54	-1.335	-1.36	-0.915	-0.98	-1.405	-0.945	-0.995	-1.13	-0.86	-1.08	-1.1		-0.6	-0.745	-1.48	-1.42	-0.71	-0.98	0.32		-0.635	-0.94	-1.53	-1.205	-1.32	-1.06	2	1	0.461936	2.60418	0.0152789
AA130584	AA130584	Hs.709196	Carcinoembryonic antigen-related cell adhesion molecule 5	CEACAM5	1048	NM_004363	NP_004354	19	19q13.1-q13.2	anchored to membrane|basolateral plasma membrane|integral to plasma membrane|plasma membrane	cell membrane; lipid-anchor, gpi-anchor.	P06731|P78448|Q13984|Q53G30|Q68DM9|Q7KZ28|Q8N4D0	0.45	0.23	-0.21	-0.34	0.565	0.11	0.48	0.265	-0.065	0.15	-0.16	-0.11	0.92	1.315	0.215	0.7	0.055	1.11	0.54	1.64		0.755	0.62	0.18	-0.245	0.03	0.18	1	1	0.511139	2.97348	0.00643492
AI350153	AI350153	Hs.29189	ATPase, class VI, type 11A	ATP11A	23250	NM_015205	NP_115565	13	13q34	ATP binding|ATPase activity, coupled to transmembrane movement of ions, phosphorylative mechanism|hydrolase activity|hydrolase activity, acting on acid anhydrides, catalyzing transmembrane movement of substances|magnesium ion binding|nucleotide binding|phospholipid-translocating ATPase activity|ATP biosynthetic process|phospholipid transport|integral to membrane|membrane	membrane; multi-pass membrane protein.	P98196|Q5T556|Q659C3|Q6PJ25|Q9H6U5	-0.54	0.19	-0.295	0.415	-0.205	-0.455	0.085	-0.2	0.12	-0.625	-0.16	-0.475		-0.06	-0.065	0.11	0.03	1.25	0.04			-0.7	-1.07	0.12	-0.57	-0.89	-1.01	3	1	0.477809	2.71957	0.0117146
H18306	H18306	Hs.194684	Bassoon (presynaptic cytomatrix protein)	BSN	8927	AF052224	NP_003449	3	3p21.31	metal ion binding|zinc ion binding|synaptic transmission|cell junction|cytoplasm|cytoskeleton|nucleus|synapse|synaptosome	cytoplasm (by similarity). cell junction, synapse, synaptosome (by similarity). cytoplasm, cytoskeleton. note=localized to the active zone of presynaptic density (by similarity).	Q9UPA5	0.09	0.735	-0.735	0.35	0.04	-0.11	0.36	-0.6	0.62	0.315	0.12	0.13		0.71	-0.66	0.36	0.83	1.23	1.61			-0.075		0.84	-0.25	-0.655		5	1	0.492517	2.82957	0.00905767
AI125224	AI125224	Hs.405659	Piwi-like 1 (Drosophila)	PIWIL1	9271	AF387507	NP_004755	12	12q24.33	mRNA binding|piRNA binding|protein binding|protein binding|single-stranded RNA binding|cell differentiation|gene silencing by RNA|meiosis|multicellular organismal development|piRNA metabolic process|regulation of translation|spermatid development|spermatogenesis|P granule|chromatoid body|cytoplasm|mRNA cap binding complex|polysome	cytoplasm (by similarity). note=component of the meiotic nuage, also named p granule, a germ-cell-specific organelle required to repress transposon during meiosis. also present in chromatoid body (by similarity).	Q96J94	1.28	1.685	0.63	1.72	1.14	1	2.54	1.955	1.37	1.705	1.89	1.055	0.85	1.955	2.17		1.21		2.41	3.76		2.73	1.76	1.11	1.8	1.05	1.47	3	1	0.480153	2.7369	0.0112522
AA411900	AA411900	Hs.62880	Mov10l1, Moloney leukemia virus 10-like 1, homolog (mouse)	MOV10L1	54456	AF285604	NP_061868	22	22q13.33	ATP binding|ATP-dependent RNA helicase activity|RNA binding|helicase activity|hydrolase activity|magnesium ion binding|nucleotide binding|cell proliferation|germ cell development|multicellular organismal development|muscle organ development|negative regulation of cell cycle|spermatogenesis|intracellular		Q9BXT6|A7E211|B3KS29|Q8IVP3	-0.24	-0.155	-0.18	0.055	0.2	-1.27	0.46	0.205	-0.83	-0.12	-0.4	-0.105		0.42	-0.84	0.45	0.84		0.16	1.26		-0.815	-0.72	-0.07	0.105	-0.705	-0.76	3	1	0.495858	2.85499	0.00853051
AI038302	AI038302	Hs.278489	Matrilin 4	MATN4	8785	BC151219	NP_085095	20	20q13.1-q13.2	protein binding|extracellular region	secreted.	O95460|A2RRP8|A5D8U1|A6NNA4|B3KNE0|B3KQB2	-2.775	-2.835	-2.18	-2.035	-2.415	-2.36	-2.34	-2.235	-2.025	-2.565	-2.48	-2.16	-1.37	-1.95	-2.58	-1.6	-1.505	-0.865	-1.54	-1.79	-1.33	-2.3	-2.41	-1.87	-2.45	-2.715	-2.345	0	1	0.464214	2.62053	0.0147184
AA406094	AA406094	Hs.23585	Calmodulin regulated spectrin-associated protein 1-like 1	CAMSAP1L1	23271	NM_203459	NP_982284	1	1q32.1	microtubule		Q08AD1|B1APG5|B1APG7|B1APG8|B3KTI4|B3KX64	-1.74	-0.48	-0.4	0.225	-0.67	-1.295	-0.445	-1.39	-1.38	-0.15	-0.54	-0.97			-0.31	-2.18			-0.87	0.73		-0.69	-1.46	-1.41	-0.735	-1.25	-0.92	5	1	0.449437	2.51557	0.0186779
AI244972	AI244972	Hs.444947	Tribbles homolog 1 (Drosophila)	TRIB1	10221	NM_025195	NP_079471	8	8q24.13	ATP binding|mitogen-activated protein kinase kinase binding|protein kinase activity|protein kinase inhibitor activity|transcription factor binding|JNK cascade|negative regulation of lipopolysaccharide-mediated signaling pathway|negative regulation of protein kinase activity|negative regulation of smooth muscle cell migration|negative regulation of smooth muscle cell proliferation|negative regulat…		Q96RU8|B4DMM6	0.725	1.68	0.19	2.38	0.635	1.49	1.6	1.31	1.6	0.31	2.36	2.02		1.545	2.46	3.6		2.46	3.6	6.46		2.16		2.05	0.6	0.82	1.645	4	1	0.468016	2.64799	0.0138204
AI205553	AI205553	Hs.143907	T-box 4	TBX4	9496	BC142620	NP_060958	17	17q21-q22	transcription factor activity|leg morphogenesis|multicellular organismal development|regulation of transcription, DNA-dependent|skeletal system morphogenesis|nucleus	nucleus (potential).	P57082|A5PKU7	1.51	1.65	1.21	1.6	0.56	0.96	1.58	1.65	1.74	1.72	1.68	0.51	1.15	1.14	2.52				4.07	3.98		1.85	1.9	0.82	1.265	1.38	1.87	4	1	0.491691	2.82331	0.00919213
AI991464	AI991464	Hs.171909	Zinc finger (CCCH type), RNA-binding motif and serine/arginine rich 2	ZRSR2	8233	AK309673	NP_005080	X	Xp22.1	RNA binding|metal ion binding|nucleotide binding|zinc ion binding|RNA splicing|U12-type spliceosomal complex|nucleus|ribonucleoprotein complex	nucleus (potential).	Q15696|Q86VN0	0.365	0.48	0.52	-0.32	0.35	0.175	0.13	-0.2	0.505	-0.07	0.1	0.465	0.97	-0.24	-0.065	0.12	0.52	-0.49			0.9	-0.465	0.94	0.49	0.23	0.76	0.385	2	1	-0.487716	-2.79332	0.00986301
AA521249	AA521249	Hs.280378	Small nuclear ribonucleoprotein polypeptide B''	SNRPB2	6629	AK095316	NP_937863	20	20p12.2-p11.22	RNA binding|nucleotide binding|protein binding|RNA splicing|nuclear mRNA splicing, via spliceosome|U2 snRNP|nucleus|spliceosomal complex	nucleus.	P08579|B2R7J3|B5BTZ8|Q86YK2	-2.795	-2.555	-2.25	-2.77	-2.375	-2.47	-4.24	-2.49	-2.265	-2.94	-2.875	-2.75	-3.5	-3.44	-3.16	-2.285	-2.935	-3.12	-2.83	-4.25	-2.6	-2.985	-3.22	-2.82	-2.83	-2.385	-3.185	0	1	-0.489882	-2.80964	0.00949251
H99152	H99152	Hs.57079	Phosphatidylinositol-5-phosphate 4-kinase, type II, alpha	PIP4K2A	5305	NM_005028	NP_005019	10	10p12.2	1-phosphatidylinositol-4-phosphate 5-kinase activity|1-phosphatidylinositol-5-phosphate 4-kinase activity|ATP binding|kinase activity|nucleotide binding|transferase activity|phosphatidylinositol metabolic process|phosphorylation|cellular_component		P48426|B0YJ66|B4DGX2|B4DH09|Q5JUT2|Q5JUT3	-0.945	-0.65	-0.555	-0.405	-0.44	-0.82	-0.72	-0.945	0.01	-0.52	0.335	-0.65	0.46	-1.31	-0.06	-1.15	-1.5	-1.265	-1.42	-0.85	0.75	-0.465	0.36		0.015	-0.1	-0.655	1	1	-0.531423	-3.1367	0.0043376
AA443087	AA443087	Hs.515064	Deoxyhypusine hydroxylase/monooxygenase	DOHH	83475	NM_001145165	NP_112594	19	19p13.3	deoxyhypusine monooxygenase activity|iron ion binding|metal ion binding|protein binding|oxidation reduction|peptidyl-lysine modification to hypusine|peptidyl-lysine modification to hypusine|cellular_component		Q9BU89	-1.21	-1.08	-0.58	-1.855	-1.02	-1.55	-2.585	-1.65	-1.49	-1.545	-1.745	-0.815		-2.3	-2.72	-1.06		-1.825				-2.145	-1.86	-1.52	-1.275	-0.675	-1.64	5	1	-0.4749	-2.69817	0.0123103
W86466	W86466	Hs.444767	Kinesin family member 13B	KIF13B	23303	NM_015254	NP_056069	8	8p12	ATP binding|microtubule motor activity|nucleotide binding|protein binding|protein kinase binding|T cell activation|microtubule-based movement|protein targeting|signal transduction|cytoplasm|cytoskeleton|microtubule	cytoplasm, cytoskeleton.	Q9NQT8|A0JLQ2|B4DGY5	0.65	1.76	1.965	1.235	1.22	1.235	-0.06	0.48	1.02	0.63	0.415	1.85		0.23	-0.03	1.22	1.395	-0.49	0.37			-0.76	0.76	1.28	1.07	2.22	0.74	3	1	-0.513618	-2.99304	0.00613992
AI949914	AI949914	Hs.406395	PRKR interacting protein 1 (IL11 inducible)	PRKRIP1	79706	AK098276	NP_078929	7	7q22.1	double-stranded RNA binding|protein binding|protein kinase binding|protein kinase inhibitor activity|negative regulation of phosphorylation|negative regulation of protein kinase activity|nucleolus|nucleus	nucleus, nucleolus (by similarity).	Q9H875|Q13401|A6NG70|B4DGM2|B4DQF4|Q16603|Q3MJ29|Q7LCM6	-0.49	-0.065	-0.485	-0.635	-0.205	-1.135	-0.515	-1.37	-1.23	-1.365	-0.825	-0.46	-0.98	-1.55	-1.23	-0.965	-0.8	-1.87	-0.76	-0.97		-1.325	-0.84	-0.61	-0.98	-0.375	-1.185	1	1	-0.467763	-2.64615	0.0138788
AW029556	AW029556	Hs.648326	Kinesin family member 4A	KIF4A	24137	NM_012310	NP_036442	X	Xq13.1	ATP binding|DNA binding|microtubule motor activity|nucleotide binding|protein binding|anterograde axon cargo transport|microtubule-based movement|organelle organization|cytoplasm|cytoskeleton|nuclear matrix|nucleus|spindle microtubule	nucleus matrix. cytoplasm, cytoskeleton, spindle. note=not present in the nucleolus. in early mitosis, associated with the mitotic spindle, in anaphase, localized to the spindle midzone and, in telophase and cytokinesis, to the midbody. in late cytokinesis, found in the center of the midbody. associated with chromosomes at all stages of mitosis.	O95239|B2R7V5|B3KNC0|Q59HG1|Q6PKB2	-0.505	-1.86	-1.985	-0.955	-0.94	-0.99	-0.195	-0.3	-0.075	-0.93	-0.6	-1.24	-3.94	-2.36	-1.49	-3.41	-3.305	-4.315	-1.79	-3.01	-2.45	-1.11	-2.06	-0.94	-1.535	-2.135	-1.5	0	1	-0.466772	-2.63898	0.0141091
AA043537	AA043537	Hs.655750	Mitogen-activated protein kinase kinase kinase kinase 3	MAP4K3	8491	BC071579	NP_003609	2	2p22.1	ATP binding|nucleotide binding|protein binding|protein serine/threonine kinase activity|small GTPase regulator activity|transferase activity|JNK cascade|protein amino acid phosphorylation|protein kinase cascade|response to stress		Q8IVH8|A8K602|B3KMM5|B4DSS3|Q53RV1|Q6IQ39	-0.42	-0.475	0.61	-1.76	0	-0.63	-1.815	-1.72	-1.065	-1.16	-1.2	-1.025		-1.015	-1.27	-1.38		-1.775	-1.96	-2.1	-0.41	-1.855	-1.75	-1.01	-0.605	-0.935	-1.93	2	1	-0.464859	-2.62518	0.0145627
AW028997	AW028997	Hs.125113	Chaperonin containing TCP1, subunit 8 (theta)	CCT8	10694	BC012584	NP_006576	21	21q22.11	ATP binding|ATPase activity, coupled|nucleotide binding|unfolded protein binding|protein folding|cytoplasm|cytosol|cytosol|nucleus	cytoplasm.	P50990|B4DEM7|B4DQH4|Q53HU0|Q7Z759	-3.815	-3.41	-3.465	-4.15	-3.57		-4.17	-3.15	-2.78		-3.25	-3.13	-4.47	-4.39	-3.59	-3.405	-4.58	-4.045	-4.45	-5.03	-4.23	-3.58	-3.95	-3.46	-3.76	-3.26	-3.13	2	1	-0.504024	-2.91786	0.00734901
AA700934	AA700934	Hs.603111	Rho family GTPase 2	RND2	8153	NM_005440	NP_005431	17	17q21	GTP binding|GTPase activity|nucleotide binding|protein N-terminus binding|signal transduction|small GTPase mediated signal transduction|cytoplasmic vesicle|early endosome|intracellular|membrane	cytoplasmic vesicle, secretory vesicle, acrosome membrane; lipid-anchor; cytoplasmic side (potential). note=colocalizes with racgap1 in golgi-derived proacrosomal vesicles and the acrosome.	P52198|A8K2D4|Q59EN3	-1.05	0.44	0.47	-0.165	-0.1	-0.705	-0.675	-0.3	-0.055	-0.9	-0.285	-0.31		-0.48	-0.59	-0.94	-2.16					-0.755	-1.03	-0.42	-0.205	-0.125	-0.56	5	1	-0.572584	-3.49203	0.00180115
N74650	N74650	Hs.415846	Formiminotransferase cyclodeaminase	FTCD	10841	AF289022	NP_996848	21	21q22.3	folic acid binding|formimidoyltetrahydrofolate cyclodeaminase activity|glutamate formimidoyltransferase activity|lyase activity|transferase activity|cellular metabolic process|folic acid and derivative metabolic process|histidine metabolic process|Golgi apparatus|cytoplasm	cytoplasm (by similarity). golgi apparatus (by similarity).	O95954|Q49AR5	2.015	3.315	0.425	2.265	2.805	1.315	1.09	1.515	2.915	2.69	1.66	3.385	1.96	0.865	1.125	0.395	1.635	1.59	-0.17	0.48	1.49	2.13	1.92	1.25	2.54	2.54	1.52	0	1	-0.488269	-2.79748	0.00976722
H12105	H12105	Hs.596014	Importin 9	IPO9	55705	NM_018085	NP_060555	1	1q32.1	histone binding|protein transporter activity|intracellular protein transport|protein import into nucleus|cytoplasm|nucleus	cytoplasm (by similarity). nucleus (by similarity).	Q96P70|B1ASV5|Q5SVH5	-0.91	-0.83	-0.11	-0.995	-0.67	-1.45	-1.265	-1.68	-0.62	-1.89	-1.205	-0.745		-1.475	-1.6	-0.7	-0.97	-2.41	-1.31	-1.55		-1.31	-1.97	-0.91	-1.125	-0.85	-1.365	2	1	-0.47947	-2.73184	0.0113853
AA873138	AA873138	Hs.247824	Cytotoxic T-lymphocyte-associated protein 4	CTLA4	1493	AF414120	NP_005205	2	2q33	protein binding|negative regulation of T cell proliferation|negative regulation of immune response|negative regulation of regulatory T cell differentiation|Golgi apparatus|clathrin-coated endocytic vesicle|external side of plasma membrane|integral to plasma membrane|membrane|perinuclear region of cytoplasm	membrane; single-pass type i membrane protein.	P16410|A0N1S0|O95653|Q0Q5F0|Q5S005|Q6GR94|Q8TDA6|Q9BZK2	1.07	1.17	1.68	0.5	0.99	0.44	-0.07	0.085	1.63	0.285	0.73	1.83	0.26	-0.115	0.03	1.685	0.44	-0.22	0.57	0.55	1.13	-0.79	0.16	1.09	1.405	1.5	0.085	0	1	-0.480797	-2.74167	0.011128
N32274	N32274	Hs.715617	Mitochondrial ribosomal protein S25	MRPS25	64432	NM_022497	NP_071942	3	3p25	protein binding|structural constituent of ribosome|translation|mitochondrial small ribosomal subunit|mitochondrion|ribosome			-1.585	-1.215	-1.3	-2.745	-1.05	-1.91	-2.935	-2.165	-2.085	-2.325	-2.515	-1.56	-2.33	-2.335	-3.01	-1.16	-1.595	-2.6	-2.42	-3.05	-0.78	-2.73	-2.77	-1.51	-1.31	-1.57	-2.5	0	1	-0.478268	-2.72296	0.0116228
H70612	H70612	Hs.514373	Myotubularin related protein 4	MTMR4	9110	NM_004687	NP_004678	17	17q22-q23		cytoplasm. membrane; peripheral membrane protein. note=localized to perinuclear region.	Q9NYA4	-1.295	-0.78	-1.055	-0.55	-0.995	-1.355	-0.885	-2.4	-0.77	-1.345	-0.825	-1		-1.75	-1.05			-3.785	-1.33			-1.8	-2.19	-2.57	-2.095	-1.73	-2.165	5	1	-0.489205	-2.80453	0.00960705
AA418829	AA418829	Hs.437191	Polymerase I and transcript release factor	PTRF	284119	BC066123	NP_036364	17	17q21.2	RNA polymerase I transcription termination factor activity|protein binding|rRNA primary transcript binding|regulation of transcription|transcription initiation from RNA polymerase I promoter|transcription termination|caveola|cytoplasm|cytosol|endoplasmic reticulum|microsome|mitochondrion|nucleoplasm|nucleus|plasma membrane	membrane, caveola. cell membrane. microsome. endoplasmic reticulum. cytoplasm, cytosol. mitochondrion. nucleus. note=found at the surface of the caveolae. also found in the plasma membrane, microsomal and cytosolic fractions and at a low level in the mitochondrial and nuclear fractions. translocates to the cytoplasm from the caveolae upon insulin stimulation.	Q6NZI2|B2RAW7|B3KRY5|B4DNU9|B4DPZ5	0.435	0.97	1.33	1.755	0.725	0.985	0.67	1.16	0.37	0.69	0.68	0.815		-0.25	-1.145	-0.06	-1.15	-0.65			-0.39	-0.89			0.31	0.97	-1.09	5	1	-0.494268	-2.84288	0.008778
AA872091	AA872091	Hs.716639	Collagen, type IX, alpha 3	COL9A3	1299	NM_001853	NP_001844	20	20q13.3	extracellular matrix structural constituent conferring tensile strength|collagen type IX|extracellular region|proteinaceous extracellular matrix			-1.605	-0.96	-1.93	-1.71	-1.11	-2.42	-2.385	-1.8	-1.065	-2.405	-1.945	-1.695	-1.89	-1.8	-1.975	-2.215	-1.725	-2.76	-2.21	-3.48	-2.42	-2.09	-1.46	-0.7	-1.05	-1.545	-2.36	0	1	-0.486358	-2.78313	0.0101013
W04525	W04525	Hs.410477	Phospholipase A2 receptor 1, 180kDa	PLA2R1	22925	U17033	NP_031392	2	2q23-q24	binding|receptor activity|sugar binding|endocytosis|extracellular region|extracellular space|integral to plasma membrane|plasma membrane	isoform 2: secreted (potential).	Q13018|B2RTU9	2.14	1.165	0.64	0.65	2.845	1.09	1.7	1.15	1.47	1.225	1.325	1.8	0.67	1.1	0.915	0.58	-0.145	0.13	-0.75	1.12	1.47	1.72	1.57	2.22	1.265	2.79	1.245	0	1	-0.469345	-2.65763	0.0135174
AI808234	AI808234	Hs.172979	Zinc finger protein 177	ZNF177	7730	BC034489	NP_003442	19	19p13.2	DNA binding|metal ion binding|zinc ion binding|negative regulation of transcription from RNA polymerase II promoter|regulation of transcription, DNA-dependent|intracellular|nucleus	nucleus (probable).	Q13360|B4DY57	0.775	1.27	0.85	0.99	0.37	0.565	0.12	-0.24	0.925	0.63	0.465	0.205		-0.335	0.8	0.24	0.1	-1.59	0.23	0.73	0.08	0.245	1.25	0.05	0.685	0.445	0.695	1	1	-0.482076	-2.75117	0.0108845
AW051609	AW051609	Hs.498115	TAR (HIV-1) RNA binding protein 1	TARBP1	6894	U38847	NP_005637	1	1q42.3	RNA binding|RNA methyltransferase activity|binding|transferase activity|RNA processing|regulation of transcription from RNA polymerase II promoter|nucleus		Q13395	-1.095	-1.24	-1.35	-1.8	-0.71	-1.675	-1.435	-1.62	-1.065	-1.875	-1.71	-1.255	-2.8	-2.94	-2.36	-1.26	-1.605	-2.56	-0.99	-1.9		-2.065	-2.15	-1.03	-1.53	-1.24	-2.005	1	1	-0.472483	-2.68048	0.0128239
AA626845	AA626845	Hs.380774	DEAD (Asp-Glu-Ala-Asp) box polypeptide 3, X-linked	DDX3X	1654	NM_001356	NP_001347	X	Xp11.3-p11.23	ATP binding|ATP-dependent RNA helicase activity|DNA binding|RNA binding|helicase activity|hydrolase activity|nucleotide binding|protein binding|interspecies interaction between organisms|cytoplasm|nuclear speck|nucleus|plasma membrane	nucleus speckle. cytoplasm. note=located predominantly in nuclear speckles and, at low levels, throughout the cytoplasm. located to the outer side of nuclear pore complexes (npc). shuttles between the nucleus and the cytoplasm in a xpo1- dependent manner.	O00571|A8K538|B4DLA0|B4DLU5|B4E3C4|B4E3E8|B5BTY4|Q59GX6|Q5S4N1	-1.04	-0.59	-0.255	-0.235	-1.945	-1.05	-1.75	-0.96	-0.5	-1.425	-0.17	-0.13		-1.58	-2.15	-1.5	-1.635	-3.165	-3.98	-1.94		-1.305	-0.3	-0.73	-0.955	-0.27	-1.115	2	1	-0.498121	-2.87231	0.00818815
AA975458	AA975458	Hs.718470	Coiled-coil domain containing 28B	CCDC28B	79140	AK126027	NP_077272	1	1p35.1				-1.28	-0.155	-0.94	-0.2	-0.9	-0.71	-0.61	-0.225	-0.13	-0.695	-0.46	-0.71		-1.87	-1.57	-1.19	-1.46	-2.6	-2.17	-1.93	-2.79	-1.58	-1.65	-0.86	-0.975	-1.115	-0.95	1	1	-0.515151	-3.0052	0.00596319
W95082	W95082	Hs.1376	Hydroxysteroid (11-beta) dehydrogenase 2	HSD11B2	3291	BC036780	NP_000187	16	16q22	11-beta-hydroxysteroid dehydrogenase activity|NAD or NADH binding|binding|oxidoreductase activity|steroid binding|female pregnancy|glucocorticoid biosynthetic process|oxidation reduction|regulation of blood volume by renal aldosterone|response to drug|response to food|response to glucocorticoid stimulus|response to hypoxia|response to insulin stimulus|response to steroid hormone stimulus|cytoplas…	microsome. endoplasmic reticulum (potential).	P80365	2.775	3.35	2.055	2.63	2.945	2.165	0.755	2.615	3.45	3.28	2.315	2.59	1.27	1.54	2.49	1.535	1.74	1.815	1.06	1.18	1.77	1.79	1.99	1.73	2.99	2.86	2.47	0	1	-0.480827	-2.74189	0.0111222
R12731	R12731	Hs.174193	Zinc finger protein 335	ZNF335	63925	NM_022095	NP_071378	20	20q11.21-q13.12	DNA binding|metal ion binding|protein binding|zinc ion binding|regulation of transcription|intracellular|nucleus	nucleus.	Q9H4Z2|Q8IW09	-0.19	0.99	0.305	0.03	0.335	-0.485	-0.1	-0.61	-0.47	-0.085	-0.08	-0.265		-0.46	-0.755	-0.05		-1.815				-1.305	-0.89	0.01	-0.54	-0.18	-0.94	5	1	-0.496959	-2.86342	0.00836236
R41732	R41732	Hs.234249	Mitogen-activated protein kinase 8 interacting protein 1	MAPK8IP1	9479	NM_005456	NP_005447	11	11p12-p11.2	JUN kinase binding|MAP-kinase scaffold activity|kinesin binding|mitogen-activated protein kinase kinase binding|mitogen-activated protein kinase kinase kinase binding|protein binding|protein kinase inhibitor activity|JUN phosphorylation|anti-apoptosis|negative regulation of JNK cascade|negative regulation of JUN kinase activity|regulation of transcription, DNA-dependent|signal transduction|vesicl…	cytoplasm (by similarity). cytoplasm, perinuclear region (by similarity). nucleus (by similarity). note=accumulates in cell surface projections. under certain stress conditions, translocates to the perinuclear region of neurons. in insulin-secreting cells, detected in both the cytoplasm and nucleus (by similarity).	Q9UQF2|B4DJ64|Q59EU1|Q6NUQ9	-1.575	-0.36	-1.66	-0.18	-0.91	-0.895	-0.615	-1.21	-1.46	-0.98	-0.635	-1.085			-2.99	-8.27				-5.74	2.2	-2.49	-2.54	-1.29	-1.66	-1.635	-1.66	5	1	-0.50754	-2.94524	0.00688456
AA452829	AA452829	Hs.561815	Staufen, RNA binding protein, homolog 2 (Drosophila)	STAU2	27067	NM_014393	NP_055208	8	8q13-q21.1	double-stranded RNA binding|transport|cytoplasm|endoplasmic reticulum|intracellular|microtubule|nucleolus|nucleus	cytoplasm. nucleus. nucleus, nucleolus. endoplasmic reticulum. note=shuttles between the nucleolus, nucleus and the cytoplasm. nuclear export of isoform 1 is independent of xpo1/crm1 and requires the exportin xpo5. nuclear export of isoform 2 and isoform 3 can occur by both xpo1/crm1- dependent and xpo1/crm1-independent pathways. found in large cytoplasmic ribonucleoprotein (rnp) granules which a…	Q9NUL3|A8K276|Q2TBD5|Q4LE57	-0.41	0.37	0.165	-0.7	-0.175	-0.705	-0.335	-0.56	-0.75	-1.31		-0.43		-1.06	-1.055	-0.03	-0.69	-2.52	-0.2	0.15		-0.765	-1.13	-0.97	-0.5	-0.16	-0.205	3	1	-0.498884	-2.87817	0.0080754
AA968722	AA968722	Hs.86232	Growth differentiation factor 3	GDF3	9573	BC030959	NP_065685	12	12p13.1	cytokine activity|growth factor activity|growth|response to dietary excess|extracellular region|extracellular space	secreted (probable).	Q9NR23|Q8NI58	-2.445	-2.485	-1.68	-1.77	-2.12	-2.085	-2.315	-1.74	-1.115	-2.16	-1.975	-1.985	-1.94	-3.09	-2.065	-2.035	-2.76	-2.775	-2.33	-2.52	-2.03	-2.075	-2.09	-2.63	-2.305	-2.68	-2.365	0	1	-0.536245	-3.17657	0.0039353
AA918982	AA918982	Hs.558314	Ceruloplasmin (ferroxidase)	CP	1356	NM_000096	NP_000087	3	3q23-q25	copper ion binding|ferroxidase activity|metal ion binding|oxidoreductase activity|cellular iron ion homeostasis|copper ion transport|ion transport|oxidation reduction|extracellular region|extracellular space	cytoplasm (by similarity).	P00450|Q969F9|A5PL27|A8K5A4|A8K6G6|B3KTA8|B4DPS7|Q1L857|Q6NSB2|Q8N3N1	-2.54	-2.155	-2.465	-2.355	-2.19	-2.225	-3.31	-2.55	-1.835	-2.185	-1.925	-2.34	-4.03	-2.965	-3.625	-3.42	-2.935	-3.93	-5.3	-4.37	-1.4	-2.87	-2.45	-2.45	-2.065	-1.96	-2.065	0	1	-0.501272	-2.89656	0.00773074
R36150	R36150	Hs.530291	Annexin A11	ANXA11	311	NM_145869	NP_665876	10	10q23	calcium ion binding|calcium-dependent phospholipid binding|calcium-dependent protein binding|cell cycle|cell division|cytokinesis, completion of separation|immune response|response to calcium ion|cytoplasm|cytoskeleton|melanosome|midbody|nuclear envelope|nuclear envelope|nucleoplasm|nucleoplasm|nucleus|spindle	cytoplasm. melanosome. nucleus envelope. nucleus, nucleoplasm. cytoplasm, cytoskeleton, spindle. note=found throughout the nucleoplasm at interphase and during mitosis concentrates around the mitotic apparatus (by similarity). elevation of intracellular calcium causes relocalization from the nucleoplasm to the nuclear envelope, with little effect on the cytoplasmic pool. localization to the nucle…	P50995|B4DPJ2|B4DVE7|Q59EP1|Q5JTC2|Q5T0G7|Q5T0G8|Q5T0G9|Q6ICS0	-0.28	0.475	0.93	-0.18	-0.03	0.045	0.67	0.22	-0.375	-1.63	0.28	-0.7		-0.07	-0.13	0.54		-3.68	0.75			0.36	-0.35	0.07	0.15	0.21	-1.87	4	1	-0.515845	-3.01071	0.00588466
AA027049	AA027049	Hs.436445	Oxidative stress induced growth inhibitor family member 2	OSGIN2	734	NM_001126111	NP_004328	8	8q21	molecular_function|germ cell development|meiosis|cellular_component		Q9Y236	-1.6	-0.82	-1.155	-1.105	-0.47	-1.16	-1.06	-1.425	-1.63	-2.01	-1.095	-1.58	-1.41	-1.14	-1.615	-1.66		-5.005	-0.24	-1.02		-1.27	-1.67	-1.48	-1.11	-1.5	-0.97	2	1	-0.521789	-3.05828	0.00524689
AA235116	AA235116	Hs.123072	RAB3B, member RAS oncogene family	RAB3B	5865	AK002107	NP_002858	1	1p32-p31	GTP binding|GTPase activity|nucleotide binding|protein binding|peptidyl-cysteine methylation|protein transport|regulation of exocytosis|small GTPase mediated signal transduction|cytosol|plasma membrane|synaptic vesicle	cell membrane; lipid-anchor; cytoplasmic side (potential).	P20337|A8K6I8	-2.175	-2.125	-3.8	-1.21	-1.99	-2.44	-2.675	-1.645	-1.45	-2.44	-1.425	-2.165	-1.82	-2.03	-2.815	-3.005	-2.72	-4.655	-1.9	-2.33	-1.33	-2.825	-3.84	-1.86	-1.995	-3.1	-2.54	0	1	-0.501441	-2.89786	0.0077068
W94295	W94295	Hs.482291	ADAM metallopeptidase with thrombospondin type 1 motif, 6	ADAMTS6	11174	NM_197941	NP_922932	5	5q12	metal ion binding|metalloendopeptidase activity|peptidase activity|zinc ion binding|proteolysis|extracellular region|proteinaceous extracellular matrix	secreted, extracellular space, extracellular matrix (by similarity).	Q9UKP5|Q5IR90|Q6ZNM4	-0.25		-0.105	-0.1	-0.47	-0.32	-0.485	-0.96	-0.275	-0.51	-0.375	-0.105		-1.23	0.26	-1.48		-3.42	0.04	0.19		-0.555	-0.94	-1.01	-0.615	-0.91	-0.785	4	1	-0.49239	-2.82861	0.00907824
AA447662	AA447662	Hs.234896	Geminin, DNA replication inhibitor	GMNN	51053	BQ064691	NP_056979	6	6p22.3	protein binding|negative regulation of DNA replication|negative regulation of cell cycle|organ morphogenesis|nucleoplasm|nucleus		O75496|Q53GD9	-3.57	-3.205	-3.295	-3.205	-2.85	-3.6	-4.275	-3.35	-3.26	-3.705	-3.57	-3.725	-3.85	-4.095	-4.025	-2.825	-3.925	-4.995	-3.64	-4.78	-4.45	-4.065	-4.17	-3.8	-4.26	-3.88	-3.705	0	1	-0.498147	-2.87252	0.00818423
AI261783	AI261783	Hs.427202	Transthyretin	TTR	7276	CD001019	NP_000362	18	18q12.1	hormone activity|transport|cytoplasm|extracellular region	secreted. cytoplasm.	P02766|A6XGL1|A6XMH1|Q53WY6|Q8TDB1|Q8TDB2	-1.26	-2.055	-2.895	-1.505	-0.75	-2.395	-2.39	-1.385	-1.115	-2.405	-1.485	-1.915	-1.96	-2.28	-2.455	-2.495	-1.725	-3.035	-2	-2.26	-2.38	-2.37	-3	-1.78	-1.98	-1.2	-2.505	0	1	-0.477199	-2.71508	0.0118374
N49384	N49384	Hs.501023	MAX interactor 1	MXI1	4601	NM_130439	NP_569157	10	10q24-q25	DNA binding|transcription corepressor activity|transcription regulator activity|cytoplasmic sequestering of transcription factor|negative regulation of cell proliferation|regulation of transcription|nucleus	nucleus.	P50539|B1ANN6|B1ANN7|B1ANN8|B1ANN9|Q5V9L6|Q96E53	-1.735	-1.275	-0.985	-0.8	-1.64	-1.95	-2.07	-1.595	-0.64	-1.97	-1.495	-1.435	-1.86	-2.27	-1.22	-1.65	-2.25	-3.02			-1.81	-2.295	-1.81		-2.19	-1.68	-2.23	3	1	-0.51146	-2.976	0.00639607
AA872916	AA872916	Hs.54505	Aquaporin 6, kidney specific	AQP6	363	NM_001652	NP_001643	12	12q13	nitrate transmembrane transporter activity|transporter activity|water channel activity|excretion|nitrate transport|transmembrane transport|cytoplasmic vesicle|integral to plasma membrane|membrane	cytoplasmic vesicle membrane; multi-pass membrane protein (by similarity).	Q13520|Q9NSV5	3.23	3.88	3.79	2.46	2.11	2.96	1.51		3.44	1.88	1.66	3.825		1.695	2.22	3.99	1.715	1.57	1.38		1.27			3.38	3.425	3.615	2.315	5	1	-0.4886	-2.79998	0.00971025
H52119	H52119	Hs.642706	Flavin containing monooxygenase 5	FMO5	2330	NM_001461	NP_001452	1	1q21.1	FAD binding|NADP or NADPH binding|flavin-containing monooxygenase activity|monooxygenase activity|biological_process|oxidation reduction|endoplasmic reticulum|integral to membrane|intrinsic to endoplasmic reticulum membrane|membrane|microsome	microsome membrane. endoplasmic reticulum membrane.	P49326|B2RBG1|Q53H53|Q8IV22|Q9HA79	-0.41	0.095	-0.175	-0.535	-0.58	-0.615	-0.99	-1.565	-0.195	-0.83	-0.95	-0.44	-1.4	-1.86	-1.74	-0.325	-0.495	-1.58	-1.34	-1.78		-1.85	-1.23	-0.6	-0.5	0.04	-1.355	1	1	-0.487748	-2.79357	0.00985739
AW239024	AW239024	Hs.119251	Ubiquinol-cytochrome c reductase core protein I	UQCRC1	7384	L16842	NP_003356	3	3p21.3	catalytic activity|metal ion binding|metalloendopeptidase activity|protein complex binding|ubiquinol-cytochrome-c reductase activity|zinc ion binding|aerobic respiration|electron transport chain|mitochondrial electron transport, ubiquinol to cytochrome c|oxidative phosphorylation|proteolysis|response to activity|response to alkaloid|transport|membrane|mitochondrial respiratory chain complex III|m…	mitochondrion inner membrane.	P31930|B2R7R8|B4DUL5|B4DZB9	-0.47	0.17	0.62	-0.285	-0.565	-0.235	-0.84	-0.695	-0.24	-0.18	-0.555	-0.655		-1.575	-0.89	-1.345	-1.29	-2.055	-2.51		-1.56	-0.975	-0.98	-0.76	-0.58	-0.13	-0.3	2	1	-0.501107	-2.89529	0.0077541
AA431741	AA431741	Hs.575032	MLF1 interacting protein	MLF1IP	79682	AF516710	NP_078905	4	4q35.1	protein binding|interspecies interaction between organisms|regulation of transcription|chromosome|condensed chromosome kinetochore|cytoplasm|nucleus	cytoplasm. nucleus. kinetochore. note=localizes in the kinetochore domain of centromeres. colocalizes with plk1 at the interzone between the inner and the outer kinetochore plates.	Q71F23|A2RRD9|A5D8X7|A8K8D2|Q09GN1|Q09GN2	-3.66	-3.67	-4.125	-3.79	-3.31	-3.6	-3.355	-3.205	-2.975	-3.595	-3.075	-3.1	-3.75	-3.99	-3.395	-4.26	-3.7	-4.815	-3	-3.58	-2.58	-3.905	-3.53	-3.75	-3.985	-3.87	-3.94	0	1	-0.520764	-3.05004	0.00535248
AA410295	AA410295	Hs.420272	H2A histone family, member Y	H2AFY	9555	AB209490	NP_613258	5	5q31.3-q32	DNA binding|chromatin binding|chromatin modification|dosage compensation|nucleosome assembly|Barr body|condensed chromosome|nucleosome|nucleus			-0.065	0.395	-0.115	0.43	0.285	-0.08	0.02	-0.34	-0.235	-0.255	-0.175	0.14		-1.03	0.325	-0.37	0.63	-1.585	0.44	-0.27		-0.155	-0.34	-0.09	-0.09	0.33	-0.245	2	1	-0.516145	-3.0131	0.00585095
H94892	H94892	Hs.6906	V-ral simian leukemia viral oncogene homolog A (ras related)	RALA	5898	NM_005402	NP_005393	7	7p15-p13	GTP binding|GTPase activity|nucleotide binding|protein binding|Ras protein signal transduction|actin cytoskeleton reorganization|chemotaxis|interspecies interaction between organisms|positive regulation of filopodium assembly|intracellular|plasma membrane	cell membrane; lipid-anchor; cytoplasmic side (potential).	P11233|A4D1W3	-1.955	-0.55	-1.055	-1.39	-1.695	-1.145	-1.795	-1.115	-1.015	-0.445	-1.34	-1.67		-1.805	-2.725	-1.4	-2.925	-3.32		-4.39	-3.18	-1.5	-3.45	-1.33	-1.565	-1.61	-2.305	2	1	-0.522114	-3.0609	0.00521378
W48852	W48852	Hs.40098	Gremlin 1, cysteine knot superfamily, homolog (Xenopus laevis)	GREM1	26585	NM_013372	NP_037504	15	15q13-q15	cytokine activity|protein binding|apoptosis|branching involved in ureteric bud morphogenesis|cell-cell signaling|embryonic limb morphogenesis|multicellular organismal development|negative regulation of BMP signaling pathway|negative regulation of cell growth|negative regulation of leukocyte chemotaxis|nervous system development|organ morphogenesis|proximal/distal pattern formation|cell surface|ex…	secreted (probable).	O60565|A6XAA7|B3KTR9	0.27	0.735	0.62	0.15	-0.005	0.24	0.435	0.045	0.13	0.52	-0.15	0.24	0.64	-0.265	0.365	-0.405	-0.28	-0.945	-1.46	0.27	0.87	0.455	0.2	-0.13	0.565	0.355	0.5	0	1	-0.508049	-2.94922	0.00681934
AI886264	AI886264	Hs.473163	Bone morphogenetic protein 7	BMP7	655	NM_001719	NP_001710	20	20q13	cytokine activity|growth factor activity|heparin binding|protein binding|protein binding|BMP signaling pathway|anatomical structure formation involved in morphogenesis|axon guidance|branching morphogenesis of a tube|cartilage development|cell development|embryonic camera-type eye morphogenesis|embryonic pattern specification|epithelial cell differentiation|epithelial to mesenchymal transition|gro…	secreted.	P18075|A8K571|B2ZPJ8|Q9H2W7|Q9NQQ8	-1.195	-0.72	-1.305	0.66	-0.61	-0.565	-1.115	-0.835	-0.05	-0.28	-0.24	-0.56	-1.18	-1.995	0.065	-1.635	-1.615	-2.355	-1.93	-0.93	0.3	-0.97	-0.61	-1.03	-0.795	-0.655	-0.48	0	1	-0.541405	-3.21972	0.00354047
AA040425	AA040425	Hs.496587	Chordin-like 1	CHRDL1	91851	NM_001143981	NP_660277	X	Xq23	BMP signaling pathway|cell differentiation|multicellular organismal development|nervous system development|ossification|extracellular region	secreted (potential).	Q9BU40|B1AKD0|B3KRU6|B4DMP3|Q59FB2	1.275	-0.39	-0.47	-1.035	1.185	-0.925	-0.15	-0.755	-1.185	-0.77	0.875	-0.735	-0.04	-0.265	-1.475	-0.955	-4.89	-2.97	-1.89	-0.73		1.27	-1.55	0.67	-0.755	1.335	-0.815	1	1	-0.480707	-2.74101	0.0111452
AA458994	AA458994	Hs.58974	Cyclin A2	CCNA2	890	NM_001237	NP_001228	4	4q25-q31	protein binding|Ras protein signal transduction|cell cycle|cell division|mitosis|mitotic cell cycle G2/M transition DNA damage checkpoint|organ regeneration|positive regulation of fibroblast proliferation|positive regulation of transcription|response to estradiol stimulus|response to glucagon stimulus|cytoplasm|female pronucleus|male pronucleus|nucleoplasm|nucleus	nucleus. cytoplasm. note=cytoplasmic when associated with scaper.	P20248|A8K7B6	-2.82	-2.95	-3.315	-2.725	-2.415	-2.72	-2.735	-2.435	-1.885	-2.575	-2.42	-2.71	-3.47	-3.13	-2.83	-2.865	-3.115	-3.555	-2.96	-3.29	-2.23	-2.43	-2.74	-2.6	-2.795	-2.795	-2.36	0	1	-0.524568	-3.08073	0.00496943
N52205	N52205	Hs.508284	F-box and leucine-rich repeat protein 3	FBXL3	26224	NM_012158	NP_036290	13	13q22	protein binding|ubiquitin-protein ligase activity|modification-dependent protein catabolic process|protein ubiquitination|cytoplasm|nucleus|ubiquitin ligase complex	nucleus. cytoplasm. note=predominantly nuclear.	Q9UKT7	-1.86	-1.385	0.135	-2.74	-1.1	-2.07	-3.31	-2.905	-2.325	-2.88	-3.005	-2.955	-2.78	-2.74	-2.955	-1.045	-2.395	-5.985	-2.4	-3.61	-2.77	-3.07	-2.62	-1.65	-2.24	-1.975	-3.015	0	1	-0.500008	-2.88681	0.00791162
H41196	H41196	Hs.482301	Small glutamine-rich tetratricopeptide repeat (TPR)-containing, beta	SGTB	54557	NM_019072	NP_061945	5	5q12.3	binding		Q96EQ0|O75589	-1.08	-0.69	-0.78	-0.46	-0.895	-1.16	-1.275	-0.455	-0.095	-0.84	-0.33	-0.58	-1.08	-1.475	-0.455	-3.02		-5.585		0.45		-0.665	-1.73	-1.02	-0.67	-1.17	-0.785	3	1	-0.52141	-3.05523	0.0052857
AA283001	AA283001	Hs.431550	Mitogen-activated protein kinase kinase kinase kinase 4	MAP4K4	9448	NM_145686	NP_663720	2	2q11.2-q12	ATP binding|nucleotide binding|protein serine/threonine kinase activity|small GTPase regulator activity|transferase activity|protein amino acid phosphorylation|protein kinase cascade|response to stress|cellular_component		O95819|Q53TW0|Q53TX7|Q53TX8|Q5MD60|Q9NX89	-1.685	-2.27	-1.31	-1.88	-1.22	-2.38	-1.89	-2.255	-1.785	-2.62	-2.345	-1.925	-1.89	-2.455	-2.58	-2.545	-2.07	-2.885	-2.07	-3.09	-2.19	-2.76	-2.87		-2.205	-2.045	-2.865	1	1	-0.488358	-2.79815	0.00975193
AA063573	AA063573	Hs.473341	SAM domain, SH3 domain and nuclear localization signals 1	SAMSN1	64092	AF218085	NP_071419	21	21q11	phosphotyrosine binding		Q9NSI8|B3KWJ3	-2.66	-2.79	-2.86	-2.485	-2.455	-3.35	-2.74	-2.655	-1.8	-2.945	-2.745	-2.645	-3.55	-3.615	-2.52	-1.845	-3.065	-4.09	-2.64	-3.9	-1.74	-2.91	-2.9	-2.55	-3.03	-3.145	-3.055	0	1	-0.509738	-2.96246	0.00660688
W37864	W37864	Hs.500466	Phosphatase and tensin homolog	PTEN	5728	NM_000314	NP_000305	10	10q23.3	PDZ domain binding|hydrolase activity|inositol-1,3,4,5-tetrakisphosphate 3-phosphatase activity|lipid binding|magnesium ion binding|phosphatidylinositol-3,4,5-trisphosphate 3-phosphatase activity|phosphatidylinositol-3,4,5-trisphosphate 3-phosphatase activity|phosphatidylinositol-3,4-bisphosphate 3-phosphatase activity|phosphatidylinositol-3-phosphatase activity|platelet-derived growth factor rec…	cytoplasm.	P60484|B2R904	0.41	-0.295	-0.28	0.565	0.82	0.695	-0.225	-0.285	0.87	0.13	0.975	0.78	0.83	-0.22	1.025	-0.49	0.235	-1.84		0.54		0.59	0.92	0.23	0.88	0.925	1.365	2	1	-0.520481	-3.04777	0.0053819
N26562	N26562	Hs.154069	Melan-A	MLANA	2315	NM_005511	NP_005502	9	9p24.1	protein binding|Golgi apparatus|endoplasmic reticulum|endoplasmic reticulum membrane|integral to plasma membrane|melanosome|membrane|trans-Golgi network	endoplasmic reticulum membrane; single-pass type iii membrane protein. golgi apparatus. golgi apparatus, trans-golgi network membrane. melanosome. note=also found in small vesicles and tubules dispersed over the entire cytoplasm. a small fraction of the protein is inserted into the membrane in an inverted orientation. inversion of membrane topology results in the relocalization of the protein fro…	Q16655|Q6ICU4	-3.79	-3.105	-4.775	-2.89	-3.47	-2.89	-3.765	-2.975	-1.975	-3.39	-2.73	-3.11	-3.77	-4.065	-3.145	-3.99	-4.785	-3.83	-3.26	-3.63	-1.52	-3.29	-3.18	-3.34	-2.935	-2.93	-2.77	0	1	-0.554758	-3.33384	0.00267182
AA436410	AA436410	Hs.512670	Branched chain aminotransferase 2, mitochondrial	BCAT2	587	AK023909	NP_001181	19	19q13	branched-chain-amino-acid transaminase activity|transferase activity|isoleucine catabolic process|lactation|leucine biosynthetic process|metabolic process|cytoplasm|mitochondrion|nucleus	isoform b: cytoplasm.	O15382|B2RB87|B3KSI3|Q53EW7	-0.395	0.485	0.145	-0.59	-0.215	-0.035	-0.94	-0.92	0.345	0.255	-0.225	0.045	0.07	-0.7	-0.58	-0.44	0.015	-1.07	-1.1	-0.82	1.3	-0.55	0.34	-0.3	0.225	0.12	-0.015	0	1	-0.537627	-3.18808	0.00382608
AI186799	AI186799	Hs.443683	Myomesin (M-protein) 2, 165kDa	MYOM2	9172	NM_003970	NP_003961	8	8p23.3	structural constituent of muscle|muscle contraction|myosin filament		P54296|B4DNE9	1.71	1.58	1.7	1.38	1.295	1	0.77	0.34	1.715	0.83	0.865	1.405	1.32	0.385	1.225	0.635	1.15	0.585	0.54	0.83	1.77	0.61	1.65	0.36	1.49	1.815	1.37	0	1	-0.48972	-2.80842	0.00951975
AA917819	AA917819	Hs.126706	1-aminocyclopropane-1-carboxylate synthase homolog (Arabidopsis)(non-functional)	ACCS	84680	NM_032592	NP_115981	11	11p11	1-aminocyclopropane-1-carboxylate synthase activity|catalytic activity|protein homodimerization activity|pyridoxal phosphate binding|transferase activity, transferring nitrogenous groups|biosynthetic process		Q96QU6|B4DYM9|B4E219	1.01	1.975	1.02	0.58	1.42	0.445	0.25	-0.12	1.28	0.73	0.615	2.315	1.68	-0.08	0.31	0.385	1.14	0.24	0.05	0.61		0.62	1.47	1.12	1.655	1.685	0.96	1	1	-0.518079	-3.02852	0.00563767
T64901	T64901	Hs.76838	Serpin peptidase inhibitor, clade A (alpha-1 antiproteinase, antitrypsin), member 7	SERPINA7	6906	M14091	NP_000345	X	Xq22.2	hormone binding|serine-type endopeptidase inhibitor activity|aging|response to corticosterone stimulus|response to drug|response to peptide hormone stimulus|extracellular region|extracellular space	secreted.	P05543	-2.78	-1.73	-2.92	-2.255	-2.3	-2.865	-2.28	-2.32	-1.755	-2.205	-2.61	-2.57	-3.52	-2.85	-2.49	-3.56	-3.24	-4.5	-2.88	-2.82	-0.52	-2.37	-3	-2.62	-2.695	-3.11	-2.455	0	1	-0.532693	-3.14715	0.00422845
AA292256	AA292256	Hs.505004	Transcription elongation factor A (SII), 2	TCEA2	6919	AK226140	NP_942016	20	20q13.33	DNA binding|RNA polymerase II transcription factor activity|metal ion binding|protein binding|transcription elongation regulator activity|translation elongation factor activity|zinc ion binding|RNA elongation|regulation of transcription from RNA polymerase II promoter|nucleus|transcription elongation factor complex	nucleus.	Q15560|B3KNM1|Q5JRI7|Q5JRI8|Q5ZEZ5|Q6IB64|Q86VL0	3.405	3.49	3.6	2.525	2.9	3.345	0.845	2.53	3.75	2.59	2.14	2.965	2.64	1.47	1.3	2.82	2.225	1.97	0.02	0.96	1.62	2.305	2.25	3.06	3.19	3.06	1.92	0	1	-0.493472	-2.83682	0.00890424
W15521	W15521	Hs.496459	Torsin A interacting protein 1	TOR1AIP1	26092	NM_015602	NP_056417	1	1q24.2	integral to membrane|membrane|nucleus	nucleus inner membrane; single-pass membrane protein (by similarity).	Q5JTV8|B1AMI8	-0.755	-0.1	0.225	-1.075	-0.34	-0.86	-1.09	-0.625	-1.015	-1.32	-0.865	-1.195	-1.19	-0.59	-1.14	-0.47	-0.89	-2.86	-1.8	-2.27		-1.355	-1.42	-0.8	-1.09	-1.05	-0.955	1	1	-0.509236	-2.95852	0.00666951
AI143794	AI143794	Hs.300624	TAR DNA binding protein	TARDBP	23435	NM_007375	NP_031401	1	1p36.22	RNA binding|microtubule binding|nucleotide binding|protein binding|transcription factor activity|RNA splicing|cell death|mRNA processing|mitosis|regulation of transcription|transcription from RNA polymerase II promoter|nucleolus|nucleus	nucleus. note=eliminated from nuclei of ubiquitinated inclusion-bearing neurons in ftldu.	Q13148|A4GUK4|A4GUK5|A4GUK6|B1AKP7|B2R629|B4DJ45|B4DRW3|Q53H27|Q9H256	-0.81	-0.06	-0.15	-0.45	-0.14	-0.575	-0.94	-0.285	-0.485	-0.815	-0.745	-0.215		-0.47	-1.23	-1.24	-1.33		-0.76	-1.28		-1.56	-0.95	-0.15	-0.65	-0.565	-0.565	3	1	-0.547046	-3.26749	0.00314792
N29844	N29844	Hs.184211	Peptidase (mitochondrial processing) beta	PMPCB	9512	NM_004279	NP_004270	7	7q22.1	metal ion binding|metalloendopeptidase activity|peptidase activity|zinc ion binding|proteolysis|mitochondrial matrix|mitochondrion	mitochondrion matrix (by similarity).	O75439|A8K1E9|B3KM34|B3KQ85|B4DM90|Q96CP5|Q9UG64	-3.12	-2.84	-3.285	-2.7	-2.785	-3.25	-3.66	-2.67	-2.185	-3.125	-3.075	-2.685	-2.71	-3.355	-2.925	-2.64	-3.25	-3.265	-3.23	-3.78	-2.47	-3.025	-2.59	-2.9	-3.255	-3.08	-3.195	0	1	-0.542386	-3.22799	0.00346932
R69153	R69153	Hs.102336	Proline rich 5 (renal)	PRR5	55615	AK055848	NP_851850	22	22q13	cell cycle		P85299|P85298|A2RU51|A6ZJ79|A8K699|B1AHB8|B1AHC2|B1AHC3|B1AHC4|B1AHF4|B1AHF5|B1AHF6|B1AHF8|B1AHG2|B1AHG3|B1AHG4|B1AHG5|B3KP73|B3KRM4|Q52M44|Q6PCC7|Q6PJW1|Q86XV6|Q8IZM6	0.845	1.675	0.58	0.85	1.21	0.975	0.73	0.53	1.545	1.305	1.225	1.21	1.4	0.115	0.96	0.53	1.09	0.275	0.17	1	1.46	0.94	1.77	0.84	1.2	1.6	1.27	0	1	-0.545245	-3.25218	0.00326896
N46992	N46992	Hs.654567	DENN/MADD domain containing 4A	DENND4A	10260	NM_001144823	NP_005839	15	15q22.31	DNA binding|protein binding|regulation of transcription, DNA-dependent|nucleus	nucleus (probable).	Q7Z401|A8K2M7|Q05C90	-0.785	-0.88	-0.57	-0.05	-1.395	-0.395	-1.005	-0.2	-0.35	-0.325	-0.135	-1.07	-1.48	-1.785	0.42	-1.595		-4.2	0.35			-0.865	-0.79	-1.17	-0.73	-0.73	-0.775	3	1	-0.527072	-3.10108	0.00473014
N64508	N64508	Hs.16426	Podocalyxin-like	PODXL	5420	BX641124	NP_005388	7	7q32-q33	protein binding|leukocyte migration|negative regulation of cell adhesion|integral to plasma membrane|plasma membrane	membrane; single-pass type i membrane protein (potential).	O00592|Q96N83	0.105	-1.98	-1.135	-2.205	1.3	-2.26	-3.64	-2.67	-1.95	-3.565	-1.545	-0.85	-1.48	-2.955	-3.545	-2.23	-3.155	-2.96	-3.64	-3.7	-0.32	-3.605	-3.4	-0.14	-3.15	1.41	-3.305	0	1	-0.494432	-2.84412	0.00875231
AA256275	AA256275	Hs.436445	Oxidative stress induced growth inhibitor family member 2	OSGIN2	734	NM_001126111	NP_004328	8	8q21	molecular_function|germ cell development|meiosis|cellular_component		Q9Y236	-0.35	0	-0.12	0.01	-0.6	-0.31	0.08		-0.04	-0.84	0.62	-0.765		-1.63	-0.18	-0.82	0.34	-5.69	-1.12	-0.25		-1.4	-0.9	-0.34	-0.895	-0.645	-0.625	3	1	-0.521914	-3.05929	0.00523411
R20339	R20339	Hs.424552	ADP-ribosylation factor-like 10	ARL10	285598	NM_173664	NP_775935	5	5q35.2	GTP binding|nucleotide binding		Q8N8L6|Q6PCE2	-0.39	-0.445	0.255	-1.245	-0.52	-0.62	-0.975	-0.555	-1.065	-1.06	-1.1	-1.05		-1.27	-0.905	-0.2	-6.52					-1.235	-0.85	-1.16	-1.13	-0.71	-3.09	5	1	-0.509635	-2.96165	0.00661974
AA703169	AA703169	Hs.413899	5-hydroxytryptamine (serotonin) receptor 3A	HTR3A	3359	NM_213621	NP_998786	11	11q23.1	extracellular ligand-gated ion channel activity|ion channel activity|receptor activity|serotonin binding|serotonin receptor activity|serotonin receptor activity|serotonin-activated cation-selective channel activity|digestion|ion transport|synaptic transmission|cell junction|integral to plasma membrane|plasma membrane|postsynaptic membrane|synapse	cell junction, synapse, postsynaptic cell membrane; multi-pass membrane protein. cell membrane; multi-pass membrane protein.	P46098|B2R9S2|B4DSY6|B4E398|Q7KZM7|Q9UE69|Q9UEP2	-2.56	-1.785	-2.115	-1.75	-2.485	-2.34	-1.72	-1.8	-2.76	-2.29	-1.955	-2.4	-3.2	-2.505	-2.98	-2.71	-3.075	-3.82		-3.56	-2.06	-2.885	-2.08	-2.54	-1.995	-2.435	-2.83	1	1	-0.537972	-3.19096	0.00379917
AA907899	AA907899	Hs.424932	Apoptosis-inducing factor, mitochondrion-associated, 1	AIFM1	9131	NM_001130847	NP_665812	X	Xq25-q26	DNA binding|FAD binding|electron carrier activity|oxidoreductase activity|protein binding|DNA damage response, signal transduction resulting in induction of apoptosis|DNA fragmentation involved in apoptosis|apoptotic chromosome condensation|cell redox homeostasis|neuron apoptosis|oxidation reduction|cytoplasm|microsome|mitochondrial intermembrane space|mitochondrion|nucleus|soluble fraction	mitochondrion intermembrane space. nucleus. note=translocated to the nucleus upon induction of apoptosis.	O95831|A4QPB4|B1ALN1|Q1L6K4|Q1L6K6|Q2QKE4|Q5RZ99|Q5RZA0	2.18	3.655	1.7	2.445	2.985	0.96	0.805	1.65	1.88	2.335	1.56	3.005		0.86	1.265	0.29	0.49	1.15	-0.21	1.14		0.93	1.32	2.03	2.245	1.675	0.635	2	1	-0.509711	-2.96225	0.00661027
AA903035	AA903035	Hs.505231	Tyrosyl-tRNA synthetase 2, mitochondrial	YARS2	51067	NM_001040436	NP_001035526	12	12p11.21	ATP binding|ligase activity|nucleotide binding|protein binding|tyrosine-tRNA ligase activity|tyrosine-tRNA ligase activity|tyrosyl-tRNA aminoacylation|cytoplasm|mitochondrial matrix|mitochondrion	mitochondrion matrix.	Q9Y2Z4	-2.765	-2.04	-1.88	-2.5	-2.72	-2.34	-3.37	-2.775	-2.19	-2.74	-2.4	-3.105	-3.87	-3.275	-3.065	-3.47	-3.76	-4.52		-4.27	-4.12	-2.7	-3.35	-3.44	-2.71	-2.735	-3.405	1	1	-0.519593	-3.04064	0.00547535
AA709323	AA709323	Hs.632373	Glucocorticoid modulatory element binding protein 1	GMEB1	10691	AK023126	NP_077808	1	1p35.3	binding|metal ion binding|transcription coactivator activity|transcription factor activity|zinc ion binding|regulation of transcription|cytoplasm|nucleus	nucleus. cytoplasm. note=may be also cytoplasmic.	Q9Y692|B1AT46|B1AT47|B1AT48|B2RCN8	-0.57	0.45	0.64	-0.325	0.3	-0.95	-0.635	-0.855	-0.415	-0.47	-0.76	0.015		-1.19	-1.65	-0.61	-0.995			-2.75		-0.68	-0.42	-0.03	-0.565	-0.23	-0.74	4	1	-0.540561	-3.21264	0.00360258
AA954947	AA954947	Hs.419815	Epidermal growth factor (beta-urogastrone)	EGF	1950	NM_001963	NP_001954	4	4q25	calcium ion binding|epidermal growth factor receptor binding|growth factor activity|protein binding|transmembrane receptor protein tyrosine kinase activator activity|DNA replication|activation of MAPKK activity|angiogenesis|branching morphogenesis of a tube|epidermal growth factor receptor signaling pathway|negative regulation of secretion|positive regulation of MAP kinase activity|positive regul…	membrane; single-pass type i membrane protein.	P01133|B4DRK7|Q6QBS2	3.915	4.56	4.71	2.9	3.105	3.605	-0.435	2.255	1.755	-1.415	0.495	0.64	0.82	0.09	-0.6	1.975	0.675	0.525	-1.05	-1.35	1.83	-0.045	0.21	1.82	2.79	3.12	-0.8	0	1	-0.50187	-2.90117	0.00764644
AA489648	AA489648	Hs.431045	Cytospin B	CYTSB	92521	BC033618	NP_690868	17	17p11.2	nucleus	nucleus.	Q5M775|B4DIW7|B4DQ24|B4DW07|B4E2A4	0	0.215	-0.3	0.775	-0.515	-0.165	0.27	0.85	0.185	-1.27	-0.02	-0.835		-0.82	0.395	-2.48	0.33	-8.68	0.14	-0.34		-0.93	-1	0.05	-1.39	-0.69	-0.365	2	1	-0.524924	-3.08362	0.00493474
AA496963	AA496963	Hs.325846	Zinc finger CCCH-type containing 14	ZC3H14	79882	NM_024824	NP_997545	14	14q31.3	RNA binding|metal ion binding|zinc ion binding|nucleus	nucleus.	Q6PJT7|B4DXU8|B4DZW7|B4E2H4	-1.165	-0.965	-0.295	-0.47	-0.985	-1.7	-1.16	-1.21	-0.785	-1.215	-1.065	-1.125		-1.795	-2.035	-1.53	-0.915	-2.77	-1.03	-2.56	-1.14	-1.645	-1.1	-0.77	-0.97	-1.145	-1.81	1	1	-0.531505	-3.13737	0.00433055
AA700862	AA700862	Hs.115617	Corticotropin releasing hormone binding protein	CRHBP	1393	NM_001882	NP_001873	5	5q11.2-q13.3	adrenocorticotropin-releasing hormone binding|protein binding|female pregnancy|hormone metabolic process|learning or memory|signal transduction|extracellular space|soluble fraction		P24387|Q53F32|Q6FHT5	2.32	1.805	1.315	1.15	2.645	1.24	1.85	1.71	1.755	1.71	1.92	1.29	1.99	0.875	1.68	0.55	1.085		0.57	1.19		1.96	1.96	1.57	1.915	2.355	2.005	2	1	-0.498549	-2.87559	0.00812478
AI184710	AI184710	Hs.662185	Toll-like receptor 6	TLR6	10333	AB020807	NP_006059	4	4p14	lipoprotein binding|transmembrane receptor activity|T-helper 1 type immune response|activation of NF-kappaB-inducing kinase activity|defense response to bacterium|inflammatory response|innate immune response|microglial cell activation during immune response|pathogen-associated molecular pattern dependent induction by symbiont of host innate immunity|positive regulation of I-kappaB kinase/NF-kappa…	cell membrane; single-pass type i membrane protein (by similarity). cytoplasmic vesicle, phagosome membrane; single-pass type i membrane protein (by similarity).	Q9Y2C9|B2R933|B3Y640|Q2NKL3	0.62	0.865	0.135	0.62	0.17	0.565	0.54	0.655	0.695	0.39	0.495	0.795	0.87	0.47	0.645	-0.42	0.74	-1.445	-0.17	0.66		0.38	0.97	0.87	0.395	1.075	0.265	1	1	-0.527938	-3.10814	0.00464967
AI015679	AI015679	Hs.494261	Phosphoserine aminotransferase 1	PSAT1	29968	NM_058179	NP_478059	9	9q21.2	O-phospho-L-serine:2-oxoglutarate aminotransferase activity|pyridoxal phosphate binding|transferase activity|L-serine biosynthetic process|cellular amino acid biosynthetic process|metabolic process|pyridoxine biosynthetic process		Q9Y617|B4DHQ3|B4DHX7|Q5T7G5	-4.01	-3.43	-3.83	-3.435	-3.35	-3.25	-4.11	-2.935	-2.375	-3.29	-3.215	-3.315	-3.69	-4.33	-3.61	-3.48	-3.575		-3.73	-4.16		-3.335	-3.35	-3.24	-3.465	-2.815	-3.335	2	1	-0.62601	-4.01383	0.000478148
H57180	H57180	Hs.413111	Phospholipase C, gamma 2 (phosphatidylinositol-specific)	PLCG2	5336	NM_002661	NP_002652	16	16q24.1	calcium ion binding|hydrolase activity|phosphoinositide phospholipase C activity|protein binding|signal transducer activity|T cell receptor signaling pathway|activation of store-operated calcium channel activity|elevation of cytosolic calcium ion concentration|follicular B cell differentiation|inositol trisphosphate biosynthetic process|intracellular signaling cascade|lipid catabolic process|nega…		P16885|B4E3H3	1.825	2.995	1.605	1.625	1.96	0.93	-0.21	0.84	1.195	1.92	1.035	2.45	0.47	0.79	-0.16	2.075	1.085	-0.295	-0.98	-1.26		-0.22	1.14	2.39	2.55	2.285	0.53	1	1	-0.518818	-3.03443	0.00555795
AA460520	AA460520	Hs.528382	Intraflagellar transport 81 homolog (Chlamydomonas)	IFT81	28981	NM_014055	NP_113661	12	12q24.13	cell differentiation|multicellular organismal development|spermatogenesis		Q8WYA0|A8K4S8|Q05DP9|Q2YDY1	-1.715	-1.67	-1.335	-1.775	-2.15	-2.115	-2.64	-2.015	-1.78	-2.475	-2.51	-2.27	-2.2	-2.54	-1.42	-2.13	-2.35	-3.29	-2.71	-2.37	-1.82	-3.05	-2.59	-2.32	-2.25	-2.215	-2.42	0	1	-0.509407	-2.95986	0.00664813
AA126864	AA126864	Hs.520714	Sorting nexin 10	SNX10	29887	BX648363	NP_037454	7	7p15.2	phosphoinositide binding|protein binding|cell communication|protein transport		Q9Y5X0|B4DJM0|Q75MD2|Q75MY3|Q8N5Z3	-0.285	-1.22	-2.105	-1.04	-0.58	-1.595	-1.605	-1.41	-1.3	-1.525	-1.475	-0.955	-0.23	-1.79	-1.8	-1.875	-1.345	-2.07	-1.67	-1.62	-1.59	-2.25	-2.16	-0.93	-1.335	-1.01	-1.115	0	1	-0.505517	-2.92945	0.00714874
R07167	R07167	Hs.19904	Cystathionase (cystathionine gamma-lyase)	CTH	1491	NM_001902	NP_714964	1	1p31.1	cystathionine beta-lyase activity|cystathionine gamma-lyase activity|lyase activity|pyridoxal phosphate binding|cellular amino acid biosynthetic process|cysteine biosynthetic process|glutathione metabolic process|hydrogen sulfide biosynthetic process|negative regulation of cell growth|negative regulation of cell proliferation|protein homotetramerization|protein-pyridoxal-5-phosphate linkage via p…	cytoplasm.	P32929|B4E1R2|Q53Y79	-2.15	-0.81	-1.45	-1.1	-1.305	-1.53	-1.11	-2.03	-0.64	-1.72	-0.69	-1.175		-1.64	-1.1	-2.25		-3.115		-2.23	-1.22	-1.335	-1.28	-1.64	-1.375	-1.375	-1.5	3	1	-0.615457	-3.90434	0.000633163
AA456316	AA456316	Hs.279245	Transforming, acidic coiled-coil containing protein 1	TACC1	6867	NM_006283	NP_006274	8	8p11.22	protein binding|cell cycle|cell division|centrosome|cytoplasm|cytoskeleton|nucleus	cytoplasm. nucleus. cytoplasm, cytoskeleton, centrosome. note=nucleus during interphase. weakly concentrated at centrosomes during mitosis.	O75410|B2RBD9|B4DH49|B4DHF7|B4E0Z9|B4E302|B4E3H6|B4E3L7|Q5HYH0|Q8IUJ5	-0.765	0.3	1.04	0.475	-0.67	-0.465	-0.265	0.01	-0.355	-0.58	-0.115	-0.49		-1.26	-0.075	0.18	0.33	-8.32	0.43			-0.7	-1.13	0.13	-0.735	-0.895	-2.175	3	1	-0.548677	-3.28143	0.00304158
AI795996	AI795996	Hs.567359	X-ray repair complementing defective repair in Chinese hamster cells 4	XRCC4	7518	NM_022550	NP_072044	5	5q13-q14	DNA binding|ligase activity|protein C-terminus binding|DNA ligation during DNA repair|T cell differentiation in the thymus|central nervous system development|double-strand break repair via nonhomologous end joining|double-strand break repair via nonhomologous end joining|double-strand break repair via nonhomologous end joining|immunoglobulin V(D)J recombination|in utero embryonic development|init…	nucleus.	Q13426|A8K3X4|Q7Z763	-2.265	-0.865	-1.345	-0.885	-2.095	-1.945	-1.825	-1.47	-2.715	-2.99	-2.055	-2.4		-1.9	-1.26	-2.67	-5.28	-5.975		-5.23	-4.59	-2.145	-2.25	-2.27	-2.17	-2.365	-4.4	2	1	-0.535633	-3.17149	0.00398451
H66732	H66732	Hs.709495	Hexosaminidase A (alpha polypeptide)	HEXA	3073	BC034424	NP_000511	15	15q23-q24	beta-N-acetylhexosaminidase activity|cation binding|hydrolase activity, hydrolyzing O-glycosyl compounds|protein binding|protein heterodimerization activity|carbohydrate metabolic process|metabolic process|lysosome	lysosome.	P06865|B4DKE7|B4DMX7|B4DVA7|B4DVL8|Q6PJ76|Q9BVJ8	0.46	1.32	0.67	0.355	0.32	0.955	-0.405	0.425	0.705	0.33	0.18	1.365	0.57	-0.425	0.425	0.175	1.31	-0.78	-0.05	-0.08		-0.12	1.12	1.09	0.37	2.115	0.03	1	1	-0.548312	-3.2783	0.00306514
AA041482	AA041482	Hs.42502	Coagulation factor II (thrombin) receptor-like 2	F2RL2	2151	NM_004101	NP_004092	5	5q13	G-protein coupled receptor activity|phosphoinositide phospholipase C activity|protein binding|receptor activity|thrombin receptor activity|G-protein coupled receptor protein signaling pathway|blood coagulation|response to wounding|signal transduction|apical plasma membrane|extracellular region|integral to plasma membrane|plasma membrane	cell membrane; multi-pass membrane protein.	O00254|B2R754|Q4VBN6|Q7Z3W3	-1.965	-2.395	-3.28	-1.365	-0.995	-2.665	-2.48	-1.84	-0.92	-2.55	-2.1	-1.89		-3.15	-1.32	-2.69	-2.92	-2.915	-2.45	-2.84	-2.64	-2.255	-2.23		-2.25	-1.89	-2.5	2	1	-0.530486	-3.12899	0.00441975
AA400022	AA400022	Hs.632762	Pyridoxal (pyridoxine, vitamin B6) phosphatase	PDXP	57026	BC064922	NP_064711	22	22cen-q12.3	hydrolase activity|magnesium ion binding|pyridoxal phosphatase activity|metabolic process		Q96GD0|B1AHD3|Q6ZT62	-2.42	-1.77	-2.26	-1.84	-2.17	-2.345	-2.935	-1.75	-1.77	-2.12	-1.92	-2.045	-2.13	-2.28	-2.58	-2.27	-1.725	-3.07	-2.09	-2.83	-1.74	-2.1	-2.75	-2.35	-1.73	-2	-2.28	0	1	-0.575733	-3.52071	0.00167607
AI927284	AI927284	Hs.445351	Lectin, galactoside-binding, soluble, 1	LGALS1	3956	BF570935	NP_002296	22	22q13.1	galactoside binding|glycoprotein binding|protein homodimerization activity|signal transducer activity|sugar binding|myoblast differentiation|positive regulation of I-kappaB kinase/NF-kappaB cascade|regulation of apoptosis|cytoplasm|extracellular region|extracellular space|intracellular|proteinaceous extracellular matrix	secreted, extracellular space, extracellular matrix.	P09382|B2R5E8|Q15954	-2.065	-2.435	-1.975	-2.47	-1.13	-2.385	-2.85	-2.275	-1.925	-2.585	-2	-2.385	-2.71	-3.38	-2.655	-3.17	-2.67	-3.69	-3.29	-5.33	-3.58	-2.135	-3.04	-2.12	-3.11	-1.97	-2.995	0	1	-0.524185	-3.07763	0.0050069
AA010619	AA010619	Hs.274539	3-hydroxybutyrate dehydrogenase, type 1	BDH1	622	NM_203314	NP_976060	3	3q29	3-hydroxybutyrate dehydrogenase activity|3-hydroxybutyrate dehydrogenase activity|binding|oxidoreductase activity|oxidation reduction|mitochondrial inner membrane|mitochondrial matrix|mitochondrial matrix|mitochondrion	mitochondrion matrix.	Q02338|A1E284	1.705	2.9	1.25	2.41	0.955	2.055	-0.035		1.925	1.6	1.25	2.145		-0.24	0.89	1.96	0.975	0.905	0.78	1.56		0.84	1.49	1.32	1.46	2.535	1.315	3	1	-0.535399	-3.16955	0.00400348
T71551	T71551	Hs.593148	Syntaxin 7	STX7	8417	NM_003569	NP_003560	6	6q23.1	SNAP receptor activity|intracellular protein transport|post-Golgi vesicle-mediated transport|vesicle-mediated transport|Golgi apparatus|SNARE complex|endosome|integral to membrane|membrane	early endosome membrane; single-pass type iv membrane protein (by similarity).	O15400|B4DH37|B4DWC2	-0.97	-0.505	-0.2	-0.685	-0.95	-0.72	-0.9	-0.9	-0.365	-1.03	-0.775	-0.875		-0.845	-1.33	-0.47	-2.595	-2.125	-1.77	-1.81	-1.3	-1.465	-1.62	-0.23	-1.025	-0.855	-1.9	1	1	-0.543052	-3.23361	0.00342175
AA131909	AA131909	Hs.14559	Centrosomal protein 55kDa	CEP55	55165	NM_018131	NP_060601	10	10q23.33	cell cycle|cell division|mitosis|centriole|cytoplasm|cytoskeleton	cytoplasm, cytoskeleton, centrosome, centriole. note=present at the centrosomes at interphase. a small portion is associated preferentially with the mother centriole, whereas the majority localizes to the pericentriolar material. during mitosis, loss of affinity for the centrosome at the onset of prophase and diffusion throughout the cell. this dissociation from the centrosome is phosphorylation-…	Q53EZ4|B2RDG8|Q5VY27	-3.865	-3.245	-4	-3.035	-3.375	-3.665	-4.88	-3.06	-3.1	-3.185	-3.405	-3.48	-4.38	-4.235	-3.86	-3.875	-4.185	-4.42	-4.44	-4.63	-3.41	-3.625	-3.84	-3.46	-3.955	-3.245	-3.915	0	1	-0.557584	-3.35845	0.00251355
AA758375	AA758375	Hs.201379	Phosphorylase kinase, alpha 1 (muscle)	PHKA1	5255	NM_002637	NP_002628	X	Xq12-q13	calmodulin binding|catalytic activity|glucan 1,4-alpha-glucosidase activity|phosphorylase kinase activity|generation of precursor metabolites and energy|glycogen metabolic process|polysaccharide metabolic process|cytoplasm|intracellular membrane-bounded organelle|plasma membrane	cell membrane; lipid-anchor; cytoplasmic side (potential).	P46020	-1.635	-0.785	-0.935	-1.31	-1.065	-1.79	-1.425	-1.4	-0.925	-1.25	-1.35	-1.165	-2.06	-1.99	-1.265	-1.27	-1.505	-3.29	-1.12	-1.5		-1.895	-2.04	-1.79	-1.415	-1.395	-2.075	1	1	-0.563351	-3.40922	0.00221536
N74244	N74244	Hs.189920	Polybromo 1	PBRM1	55193	NM_018313	NP_851385	3	3p21	DNA binding|chromatin binding|protein binding|chromatin remodeling|heart development|mitosis|placenta development|regulation of transcription|kinetochore|nuclear chromosome|nucleus	nucleus.	Q86U86|Q5EBM5|Q9H3B1|Q9NUX9|Q9NVM2	-1.46	-1.11	-0.665	-0.99	-0.895	-1.2	-1.61	-1.54	-0.87	-1.72	-1.37	-0.92	-0.26	-1.45	-1.165	-0.535	-0.68	-2.55		-1.74	-0.78	-1.185	-1.52		-1.03	-0.665	-1.19	2	1	-0.58188	-3.57739	0.00145335
N53421	N53421	Hs.464422	Collectin sub-family member 12	COLEC12	81035	NM_130386	NP_569057	18	18pter-p11.3	binding|calcium ion binding|galactose binding|low-density lipoprotein binding|pattern recognition receptor activity|scavenger receptor activity|sugar binding|carbohydrate mediated signaling|innate immune response|phagocytosis, recognition|protein homooligomerization|integral to membrane|membrane	membrane; single-pass type ii membrane protein. note=forms clusters on the cell surface.	Q5KU26	-3.715	-3.245	-3.64	-2.515	-3.215	-3.435	-3.245	-2.565	-2.02	-3.475	-2.95	-3.04	-3.96	-4.135	-2.84	-3.54	-4.575	-4.485	-3.62	-4.23	-3.43	-3.395	-3.75		-3.88	-3.67	-3.84	1	1	-0.570484	-3.47302	0.00188899
AI823924	AI823924	Hs.75262	Cathepsin O	CTSO	1519	NM_001334	NP_001325	4	4q31-q32	cysteine-type endopeptidase activity|peptidase activity|proteolysis		P43234|B4DT95	0.88	1.385	0.97	1.1	1.09	1.25	1.13	1.2	1.35	0.43	1.745	0.97	1.56	0.54	1.65	0.36	0.92	-0.725	0.52	1.1	0.94	0.735	1.57	0.73	1.155	1.195	1.63	0	1	-0.564279	-3.41745	0.00217034
R46821	R46821	Hs.571037	Acetyl-Coenzyme A acetyltransferase 2	ACAT2	39	AK294273	NP_005882	6	6q25.3	acetyl-CoA C-acetyltransferase activity|acyltransferase activity|protein binding|transferase activity|lipid metabolic process|metabolic process|cytoplasm	cytoplasm.	Q9BWD1|A8K4W5|Q59GW6	-2.345	-2.605	-2.115	-2.76	-2.64	-2.795	-3.155	-2.775	-2.255	-2.53	-2.855	-2.595	-4.1	-3.485	-3.125	-2.835	-3.41	-3.71	-4.11	-4.6	-1.63	-3.055	-2.52	-2.51	-2.745	-2.445	-2.675	0	1	-0.527327	-3.10315	0.00470636
N63835	N63835	Hs.507087	Signal peptide peptidase 3	UNQ1887	121665	NM_139015	NP_620584	12	12q24.31	aspartic-type endopeptidase activity|peptidase activity|regulation of neuron apoptosis|integral to membrane|membrane	membrane; multi-pass membrane protein (probable).	Q8TCT6|A8K546|Q3MJ04|Q53EP9|Q6UWJ2|Q9UG23	-1.33	-0.235	-0.425	-1.39	-0.49	-1.255	-2.05	-1.305	-0.96	-0.84	-1.24	-0.855		-1.28	-2.06	-0.69	-1.75			-3.1		-2.245	-1.53	-1.16	-1.48	-0.485	-2.01	4	1	-0.55976	-3.37752	0.00239723
N93646	N93646	Hs.653041	RANBP2-like and GRIP domain containing 1	RGPD1	400966	NM_001024457	NP_001019628	2	2p11.2	binding|intracellular transport			1.015	0.84	0.335	1.315	0.735	1.085	0.71	0.635	1.645	0.905	1.47	0.94	1.15	0.175	0.925	0.26	0.585	-0.1	0.95	0.76	1.71	0.695	1.1	0.66	0.635	0.66	0.83	0	1	-0.538508	-3.19544	0.00375775
AA864183	AA864183	Hs.459284	Rh family, C glycoprotein	RHCG	51458	BC030965	NP_057405	15	15q25	ammonia transporter activity|ammonium transmembrane transporter activity|ammonium transmembrane transporter activity|ankyrin binding|amine transport|cellular ion homeostasis|epithelial cell differentiation|homeostatic process|regulation of pH|transepithelial ammonium transport|transmembrane transport|apical plasma membrane|basolateral plasma membrane|cytoplasmic vesicle|integral to plasma membran…	apical cell membrane; multi-pass membrane protein. note=also detected at the basolateral membrane and in subapical vesicles (by similarity).	Q9UBD6|A8K4D4|B4DPA5|B4DQ54|B4DWQ9	4.96	6.495	4.825	3.55	4.82	2.75	2.56	4.655	6.315	4.415	3.945	4.895	2.83	3.615		3.015	2.46	2.78	2.86			3.435	4.5	5.27	6.185	4.935	2.395	3	1	-0.531514	-3.13744	0.00432975
AA866029	AA866029	Hs.527971	Nestin	NES	10763	NM_006617	NP_006608	1	1q23.1	structural molecule activity|central nervous system development|response to drug|response to ionizing radiation|response to nutrient levels|cytoplasm|cytoskeleton|intermediate filament|intracellular		P48681|A5PKT9|Q05BW3|Q2YDX4|Q9H6U9	-0.285	-1.15	-0.955	-1.215	0.565	-1.005	-1.55	-1.125	-0.605	-1.475	-0.225	-0.31		-1.455	-1.47	-0.9	-1.5	-1.56		-1.86	-1.24	-2.115	-2.15	-0.34	-0.78	0.69	-1.41	2	1	-0.525698	-3.0899	0.0048602
AA010609	AA010609	Hs.295449	Parvalbumin	PVALB	5816	AA203126	NP_002845	22	22q12-q13.1|22q13.1	calcium ion binding|axon|cytoplasm		P20472|B2R4H7	0.325	2.145	0.595	0.545	-0.24	-0.505	-0.885	-0.26	0.91	-0.4	-0.325	0.39	0.38	-0.465	-0.3	-0.31	0.055	-2.03	0.59	0.1	0.22	-0.965	-0.82	0.41	0.54	0.37	-0.34	0	1	-0.54305	-3.23359	0.00342187
AA497016	AA497016	Hs.473470	GA binding protein transcription factor, alpha subunit 60kDa	GABPA	2551	BX647755	NP_002031	21	21q21-q22.1|21q21.3	RNA polymerase II transcription factor activity|protein binding|sequence-specific DNA binding|transcription coactivator activity|transcription factor activity|in utero embryonic development|negative regulation of transcription from RNA polymerase II promoter|nucleolus|nucleus	nucleus.	Q06546|A8IE48|B2R8X4|Q53FW7|Q8IYS3	-1.825	-0.57	-1.27	-0.725	-1.285	-1.3	-1.975	-1.51	-0.96	-1.705	-1.5	-1.12		-1.875	-1.29	-1.795	-1.58	-3.47	-0.8	-1.96		-2.965	-2.03	-1.17	-1.81	-1.645	-1.945	2	1	-0.579186	-3.55244	0.0015476
AI813911	AI813911	Hs.440168	Regulator of calcineurin 2	RCAN2	10231	NM_005822	NP_005813	6	6p21.1-p12.3	protein phosphatase 2B binding|calcium-mediated signaling|central nervous system development|cellular_component		Q14206|B2R612|Q86YJ0	1.65	1.45	1.56	0.725	1.525	0.94	0.555	0.735	1.2	1.36	1.43	1.175	1.33	0.6	0.965	0.82	0.725	0.465	-0.32	0.3	1.37	0.835	1.65	0.75	1.805	1.315	1.22	0	1	-0.536189	-3.1761	0.00393983
AA621026	AA621026	Hs.413133	Fizzy/cell division cycle 20 related 1 (Drosophila)	FZR1	51343	AB033068	NP_057347	19	19p13.3	enzyme activator activity|protein binding|cell cycle|cell division|mitosis|negative regulation of ubiquitin-protein ligase activity during mitotic cell cycle|positive regulation of ubiquitin-protein ligase activity during mitotic cell cycle|regulation of meiosis|ubiquitin-dependent protein catabolic process|anaphase-promoting complex|cytoplasm|cytosol|nucleoplasm|nucleus	isoform 3: cytoplasm.	Q9UM11	-0.61	0.525	-0.535	-1.335	0.1	-1.03	-0.37	-0.635	-0.595	-0.3	-0.785	-0.275		-1.17	-0.38	-0.15	-2.41					-0.975	-1.06	-0.59	-0.835	-0.55	-0.75	5	1	-0.568803	-3.45788	0.00196191
N48620	N48620	Hs.655399	Pregnancy specific beta-1-glycoprotein 10	PSG10	653492	L14723		19	19q13.2			Q15228	0.245	1.18	-0.22	1.405	-0.02	0.505	0.03	0.18	0.9	0.055	0.93	0.14	-0.94	-0.02	-0.585	-1.4	-1.99	-4.26	-0.71	0.61		-0.065	0.53	-0.93	0.19	0.055	0.975	1	1	-0.560462	-3.3837	0.00236071
AI262776	AI262776	Hs.669115	Solute carrier family 12 (sodium/chloride transporters), member 3	SLC12A3	6559	NM_000339	NP_001119580	16	16q13	sodium ion binding|sodium:chloride symporter activity|symporter activity|transporter activity|chloride transport|ion transport|sodium ion transport|transmembrane transport|apical plasma membrane|cytosol|integral to plasma membrane|membrane fraction|plasma membrane|vesicle	membrane; multi-pass membrane protein.	P55017	3.315	2.605	-1.36	-0.96	3.06	-0.585	-0.805	2.68	3.07	-0.95	-0.905	2.58	1.99	0.28	-1.54	-0.97	0.48	0.775	-0.66	-0.53	2.21	1.6	-0.84	2.13	2.775	2.955	0.035	0	1	-0.538138	-3.19235	0.00378628
AA447795	AA447795	Hs.25786	ATPase, H+ transporting, lysosomal V0 subunit a2	ATP6V0A2	23545	NM_012463	NP_036595	12	12q24.31	hydrogen ion transmembrane transporter activity|protein binding|ATP synthesis coupled proton transport|immune response|ion transport|proton transport|acrosomal vesicle|endosome|endosome membrane|integral to membrane|plasma membrane|proton-transporting two-sector ATPase complex, proton-transporting domain			-1.105	-0.16	-0.26	-0.655	-0.955	-1.135	-0.635	-1.395	-0.32	-1.305	-0.34	-1.32			-0.935	-1.62		-6.17	-0.76	-1.63	-2.44	-2.07	-1.48	-0.61	-1.45	-1.425	-1.365	3	1	-0.566419	-3.43652	0.00206949
H91181	H91181	Hs.515016	Melanoma associated antigen (mutated) 1	MUM1	84939	NM_032853	NP_116242	19	19p13.3			Q2TAK8|Q13108|Q13109|Q13110|Q9H6H2|Q9NPR8|Q9P0R5	0.445	0.475	-0.265	0.135	0.53	-0.62	0.1	0.11	0.78	-0.07	0.29	0.73	-0.46	-0.74	-0.465	-0.23	-0.07		-1.41	-1.8		-0.01	-0.25	0.48	-0.13	0.74	-0.35	2	1	-0.548026	-3.27586	0.00308367
N66942	N66942	Hs.90061	Progesterone receptor membrane component 1	PGRMC1	10857	NM_006667	NP_006658	X	Xq22-q24	heme binding|protein binding|receptor activity|steroid binding|cell surface|endoplasmic reticulum|integral to membrane|membrane|microsome|nucleolus|nucleus	microsome membrane; single-pass membrane protein (by similarity). endoplasmic reticulum membrane; single- pass membrane protein (by similarity).	O00264|Q6IB11	-0.315	-0.26	-0.395	-0.525	-0.86	-0.585	-0.49	-0.66	-0.16	-1.1	-0.245	-0.62		-1.38	-0.795	-0.71	-0.185	-2.485	-0.79	-1.48		-1.065	-1.47	-0.17	-1.24	-0.47	-1.295	2	1	-0.551529	-3.30592	0.00286304
N89735	N89735	Hs.651384	Solute carrier family 25 (mitochondrial oxodicarboxylate carrier), member 21	SLC25A21	89874	BC053597	NP_085134	14	14q11.2	alpha-ketoglutarate transmembrane transporter activity|binding|transmembrane transport|integral to membrane|membrane|mitochondrial inner membrane|mitochondrion	mitochondrion inner membrane; multi-pass membrane protein.	Q9BQT8|A8K0L0	0.78	0.875	0.605	1.165	1.07	1.34	0.69	0.835	1.345	0.99	1.845	0.375	0.84	-0.14	1.305	0.25	0.4	-1.14	0.25	0.38	0.73	0.545	1.51	0.46	0.84	0.75	1.24	0	1	-0.581885	-3.57743	0.00145319
AI290681	AI290681	Hs.82963	Gonadotropin-releasing hormone 1 (luteinizing-releasing hormone)	GNRH1	2796	NM_000825	NP_001076580	8	8p21-p11.2	gonadotropin hormone-releasing hormone activity|anti-apoptosis|cell-cell signaling|female pregnancy|multicellular organismal development|negative regulation of cell proliferation|ovulation cycle|regulation of gene expression|response to corticosteroid stimulus|response to ethanol|signal transduction|extracellular region|extracellular space|soluble fraction	secreted.	P01148	-1.035	-0.96	-0.4	-1.09	-0.935	-0.935	-0.8	-0.315	-1.03	-1.01	-0.625	-1.19	-0.79	-1.185	-0.675	-0.605		-3.02	-1.77			-1.325	-1.07	-1.81	-1.255	-0.965	-1.125	3	1	-0.582093	-3.57937	0.0014461
AA007516	AA007516	Hs.169358	Thioredoxin-related transmembrane protein 4	TMX4	56255	BC044777	NP_066979	20	20p12	cell redox homeostasis|electron transport chain|transport|integral to membrane|membrane|mitochondrion	membrane; single-pass type i membrane protein (potential).	Q9H1E5	0.635	0.53	0.85	1.15	-0.275	0.46	0.04	0.17	0.77	0.37		0.64	-0.12	-1.75	-0.42	-2.57	1.19	-4.485	1.48			-0.415	0.12	0.3	0.45	1.23	0.38	3	1	-0.57009	-3.46947	0.00190585
AI668800	AI668800	Hs.119192	H2A histone family, member Z	H2AFZ	3015	AK056803	NP_002097	4	4q24	DNA binding|nucleosome assembly|Barr body|chromosome|nucleosome|nucleus	nucleus.	P0C0S5|B2RD56	-3.46	-3.33		-3.665	-3.33	-3.18	-3.59	-3.18	-2.975		-3.505	-3.61	-3.89	-4.17	-4.01	-2.95	-3.68	-3.9	-3.85	-3.83		-3.4	-3.48	-3.45	-3.485	-3.18	-3.44	3	1	-0.579419	-3.55459	0.00153924
AA441933	AA441933	Hs.519075	Leiomodin 1 (smooth muscle)	LMOD1	25802	AK127212	NP_036266	1	1q32	tropomyosin binding|muscle contraction|cytoplasm|cytoskeleton|membrane fraction	cytoplasm. cytoplasm, cytoskeleton.	P29536|B3KX20|B4E3S9|Q9BV00	0.54	0.765	0.28	-0.035	-0.39	-0.51	0.02	-0.535	-0.74	-0.49	-2.36	-0.375		-0.92	-1.7	-1.36	-1.98	-2.18			0.51	0.065	-1.45	-0.6	-0.33	-0.92	-0.74	3	1	-0.563403	-3.40967	0.00221283
N59336	N59336	Hs.390594	Solute carrier family 7, (cationic amino acid transporter, y+ system) member 11	SLC7A11	23657	NM_014331	NP_055146	4	4q28-q32	amino acid transmembrane transporter activity|cystine:glutamate antiporter activity|amino acid transport|response to toxin|transmembrane transport|integral to membrane|plasma membrane	membrane; multi-pass membrane protein.	Q9UPY5|A8K2U4|Q4W5A5|Q9BYH2|Q9P1X0	-4.625	-3.705	-5.015	-2.845	-3.1	-3.895	-3.88	-3.075	-2.74	-3.875	-3.015	-3.615	-4.37	-3.825	-3.415	-3.99	-4.83	-6.88	-3.88	-4.92	-3	-3.61	-3.74	-4.01	-4.145	-4.285	-4.125	0	1	-0.639683	-4.16114	0.000327227
AA418021	AA418021	Hs.56279	Caspase recruitment domain family, member 18	CARD18	59082	DB328860	NP_067546	11	11q21-q22	cysteine-type endopeptidase activity|cysteine-type endopeptidase inhibitor activity|peptidase inhibitor activity|protein binding|inflammatory response|proteolysis|regulation of apoptosis|cellular_component|intracellular		P57730	0	0.425	0.075	0.015	0.04	0.03	-0.045	0.27	-0.655	-0.315	-0.09	-0.165		-1.01	-0.78	-0.855	0.64	-5.545	0.95			-0.34	-0.81	-0.18	-0.575	-0.05	-0.025	3	1	-0.590333	-3.65685	0.00118907
AA903758	AA903758	Hs.145932	Metallothionein-like 5, testis-specific (tesmin)	MTL5	9633	AK128308	NP_004914	11	11q13.2-q13.3	metal ion binding|cell differentiation|cellular metal ion homeostasis|multicellular organismal development|response to metal ion|spermatogenesis|cytoplasm|nucleus|soluble fraction	cytoplasm (by similarity). nucleus (by similarity).	Q9Y4I5|Q6PHY4	-0.045	0.465	-0.065	-0.515	0.16	-0.495	-0.76	-0.265	-0.39	-1.17	-0.165	-0.655			-0.825	0.2	-1.81		-0.14		0.86	-0.835		-0.59	-0.41	-0.45	-0.84	5	1	-0.579426	-3.55465	0.00153901
AI623173	AI623173	Hs.278959	Galanin prepropeptide	GAL	51083	BQ888773	NP_057057	11	11q13.3	neuropeptide hormone activity|feeding behavior|growth hormone secretion|inflammatory response|insulin secretion|negative regulation of cell proliferation|negative regulation of lymphocyte proliferation|nervous system development|neuropeptide signaling pathway|positive regulation of apoptosis|regulation of glucocorticoid metabolic process|response to drug|response to estrogen stimulus|response to …	secreted.	P22466|Q9Y2S1	-2.875	-1.92	-2.73	-2.21	-0.35	-2.075	-3.475	-1.565	-1.485	-1.825	-1.765	-2.515		-4.34	-2.23	-3.29	-3.555		-3.35	-2.92		-2.48	-2.6	-2.47	-2.64	-2.82	-2.77	3	1	-0.64034	-4.16838	0.000321172
H17016	H17016	Hs.493225	Zinc finger protein 16	ZNF16	7564	DQ117529	NP_008889	8	8q24	DNA binding|metal ion binding|zinc ion binding|regulation of transcription|intracellular|nucleus	nucleus (potential).	P17020|B3KXM4|Q45SH7|Q8ND22|Q9NRA4	0.345	1.17	0.42	0.02	0.395	0.015	-0.065	-0.165	-0.065	0.125	-0.065	0.225		-0.57		-0.945	-2.94	-0.765			0.87	-0.575	-0.82	0.54	0	-0.045	-0.27	4	1	-0.595106	-3.70253	0.00105908
N79504	N79504	Hs.94542	AlkB, alkylation repair homolog 1 (E. coli)	ALKBH1	8846	NM_006020	NP_006011	14	14q24.3	DNA dealkylation|nucleus	nucleus (by similarity). note=mainly localizes in euchromatin, largely excluded from heterochromatin and nucleoli (by similarity).	Q13686|Q5XKL0	-3.405	-3.55	-3.61	-3.52	-3.495	-3.34	-3.985	-2.97	-2.895	-3.365	-3.08	-3.42	-3.4	-3.595	-3.715	-3.545	-3.685	-3.89		-4.06	-3.14	-3.27		-3.77	-3.49	-3.46	-3.46	2	1	-0.610012	-3.84918	0.000729074
N31577	N31577	Hs.446017	WD repeat and SOCS box-containing 1	WSB1	26118	NM_015626	NP_599027	17	17q11.1	molecular_function|protein binding|biological_process|intracellular signaling cascade|modification-dependent protein catabolic process|cellular_component|intracellular		Q9Y6I7|A0JLP1|B4DGB8|B4DTL1|Q53HK4|Q8NC76|Q9UG25|Q9Y656	2.415	2.66	0.535	1.985	2.355	1.06	-0.98	2.01	1.825	1.795	0.46	3.465		0.525	0.74	1.135	1.185	0.38	0.3	0.49		0.42	1.93	2.17	2.17	2.08	0.9	2	1	-0.589475	-3.6487	0.00121385
AA099034	AA099034	Hs.35086	Ubiquitin specific peptidase 1	USP1	7398	NM_003368	NP_003359	1	1p31.3	cysteine-type endopeptidase activity|peptidase activity|protein binding|ubiquitin thiolesterase activity|ubiquitin-specific protease activity|protein deubiquitination|regulation of DNA repair|response to DNA damage stimulus|response to UV|ubiquitin-dependent protein catabolic process|nucleoplasm|nucleus	nucleus.	O94782|B2R636	-4.065	-3	-3.46	-3.405	-3.825	-3.625	-4.815	-3.37	-3.325	-4.06	-3.875	-3.495	-3.93	-4.61	-3.34	-3.815	-4.39	-4.855	-3.93	-4.43	-3.64	-3.96	-4.33	-3.54	-4.25	-4.05	-4.155	0	1	-0.635848	-4.11917	0.000364617
R24258	R24258	Hs.496255	Protein kinase C, zeta	PRKCZ	5590	NM_002744	NP_002735	1	1p36.33-p36.2	ATP binding|insulin receptor substrate binding|metal ion binding|nucleotide binding|phospholipase binding|potassium channel regulator activity|protein kinase C activity|protein kinase binding|transferase activity|zinc ion binding|actin cytoskeleton reorganization|activation of phospholipase D activity|activation of protein kinase B activity|anti-apoptosis|cell surface receptor linked signal trans…	cytoplasm. endosome. note=in the retina, localizes in the terminals of the rod bipolar cells (by similarity). associates with endosomes.	Q05513|A8MU64|B3KUN5	-0.155	0.755	0.18	0.2	0.4	0.13	-1.44	-0.555	0.02	0.07	-0.47	0.72		-1.47	-0.75	-0.225	-0.21	-1.235	-1.17	-1.19	-0.94	-0.735	-0.19	-0.32	0.165	1.06	-0.08	1	1	-0.616841	-3.9185	0.000610623
AA628410	AA628410	Hs.719893	Serpin peptidase inhibitor, clade A (alpha-1 antiproteinase, antitrypsin), member 4	SERPINA4	5267	AK309586	NP_006206	14	14q31-q32.1	peptidase inhibitor activity|protein binding|serine-type endopeptidase inhibitor activity|extracellular region			1.24	0.785	-0.595	0.6	-0.095	0.38	0.49	0.665	1.34	1.175	1.75	0.775		-0.295	-0.45	-1.82		-1.67				0.225	-0.06	0.07	1.36	0.92	-0.86	5	1	-0.595767	-3.70891	0.00104209
AA903339	AA903339	Hs.350321	Ret proto-oncogene	RET	5979	NM_020975	NP_066124	10	10q11.2	ATP binding|calcium ion binding|nucleotide binding|protein binding|receptor activity|transferase activity|transmembrane receptor protein tyrosine kinase activity|MAPKKK cascade|embryonic epithelial tube formation|enteric nervous system development|homophilic cell adhesion|nervous system development|neural crest cell migration|neuron maturation|posterior midgut development|protein amino acid phosp…	membrane; single-pass type i membrane protein.	P07949|A8K6Z2|B4DGX8|O43519|Q15850|Q2VJ45|Q8IZR8|Q8NFE8|Q99886|Q9BTB0|Q9BTX6|Q9UE13|Q9UM84|Q9UM90|Q9UMQ4|Q9UQV8	-0.465	-0.26	-1.685	-0.175	-0.08	-0.33	-0.435	-0.795	-0.765	-0.755	0.3	-0.425		-1.22	0.055	-1.33		-5.19	0.79			-1.075	-1.45	-0.24	-1.185	-0.565	-0.78	4	1	-0.617537	-3.92564	0.000599553
R83758	R83758	Hs.437922	V-myc myelocytomatosis viral oncogene homolog 1, lung carcinoma derived (avian)	MYCL1	4610	NM_001033081	NP_005367	1	1p34.2	protein binding|transcription factor activity|regulation of transcription, DNA-dependent|nucleus	nucleus.	P12524|B4DJH2|B4DL45|Q86YL9	-0.655	-0.545	-1.435	-0.625	-0.74	-0.94	-0.84	-0.735	-0.62	-0.8	-0.65	-0.865		-2.03	-0.485		-0.32	-3.525	0.07			-1.245		-0.94	-0.425	-0.97	-0.915	5	1	-0.61408	-3.89031	0.000656316
AA053916	AA053916	Hs.302051	Myosin XIX	MYO19	80179	AK293903	NP_079385	17	17q12	ATP binding|actin binding|motor activity|nucleotide binding|cytoplasm|myosin complex	cytoplasm (by similarity).	Q96H55|B4DSL5|B4E218|Q6QE18	-1.12	-0.735	-1.13	-0.05	-0.56	-1.11	-1.1	-0.98	-0.56	-1.28	-0.76	-0.875		-1.54	-0.715	-1.6	-3.27			-3.43		-1.62	-1.31	-1.23	-1.34	-1.37	-1.51	4	1	-0.63328	-4.09137	0.000391695
AA009738	AA009738	Hs.567664	Spinster homolog 2 (Drosophila)	SPNS2	124976	NM_001124758	NP_001118230	17	17p13.2	lipid transport|transmembrane transport|integral to membrane|membrane	membrane; multi-pass membrane protein (potential).	Q8IVW8	-0.665	-0.15	0.34	-0.52	-0.03	-0.455	-0.515	-0.43	-0.62	-0.55	-0.88	-0.6		-1.12	-0.75	-0.36	-0.92	-1.23		-2.12		-0.94	-0.67	-0.28	-0.355	0.445	-0.465	3	1	-0.651208	-4.29048	0.000234294
R83833	R83833	Hs.131835	Rh family, B glycoprotein (gene/pseudogene)	RHBG	57127	AY139092	NP_065140	1	1q21.3	ammonia transporter activity|ammonia transporter activity|ammonium transmembrane transporter activity|ankyrin binding|transepithelial ammonium transport|transmembrane transport|anchored to plasma membrane|basolateral plasma membrane|basolateral plasma membrane|cytoplasmic vesicle|integral to plasma membrane|plasma membrane|spectrin-associated cytoskeleton	basolateral cell membrane; multi-pass membrane protein. cytoplasmic vesicle membrane; multi-pass membrane protein.	Q9H310|Q5SZW5	2.23	3.095	0.71	1.685	2.455	1.17	-0.91	1.635	3.39	2.31	1.88	3.33		0.85	-0.39	0.75	0.495	0.43		-0.47		0.81	1.84	3.28	3.305	2.355	0.39	3	1	-0.62138	-3.96536	0.000541508
AA455976	AA455976	Hs.40758	RAB30, member RAS oncogene family	RAB30	27314	BX641138	NP_055303	11	11q12-q14	GTP binding|GTPase activity|nucleotide binding|protein transport|small GTPase mediated signal transduction|Golgi stack|plasma membrane	cell membrane; lipid-anchor; cytoplasmic side (potential).	Q15771|A8K5R1|Q6MZH2	-0.75	0.88	0	0.55	-0.04	-0.73	0.59	-0.27	0.59	-0.345	0.34	-0.095		-1.5	-0.22	-0.13		-5.64	0.1	-2.88		-0.14	-2.2	0.23	-1.49	-1.12	-0.74	3	1	-0.647336	-4.24647	0.000262527
AI992014	AI992014	Hs.160871	Protein tyrosine phosphatase, receptor type, O	PTPRO	5800	NM_030667	NP_109596	12	12p13.3-p13.2|12p13-p12	hydrolase activity|protein binding|receptor activity|transmembrane receptor protein tyrosine phosphatase activity|protein amino acid dephosphorylation|integral to plasma membrane|membrane	membrane; single-pass type i membrane protein.	Q16827|A8K169|B4DS16|Q59ET2|Q8IYG3|Q9UBF0|Q9UBT5	1.915	1.4	0.455	0.59	2.82	1.09	1.545	1.245		0.13	0.885	1.915	0.64	-0.315	0.31			-3.8	3.17			-1.15	-0.46	2.5	-1.02	2.545	0.03	5	1	-0.618534	-3.9359	0.000583995
AA150491	AA150491	Hs.36688	WAP four-disulfide core domain 1	WFDC1	58189	AK128711	NP_067020	16	16q24.3	molecular_function|peptidase inhibitor activity|serine-type endopeptidase inhibitor activity|negative regulation of cell growth|negative regulation of epithelial cell proliferation|response to drug|response to estradiol stimulus|extracellular region|extracellular space	secreted (potential).	Q9HC57	-0.415	-1.625	-2.285	-1.065	-0.315	-1.64	-2.04	-1.33	-0.845	-1.83		-1.17	-0.45	-2.325	-1.835	-2.515	-1.92	-2.93	-2.59	-3.25	-3.16	-2.045	-2.44		-1.79	-1.13	-2.025	2	1	-0.614323	-3.89278	0.000652188
AA455095	AA455095	Hs.438953	Sarcoglycan, beta (43kDa dystrophin-associated glycoprotein)	SGCB	6443	NM_000232	NP_000223	4	4q12	cytoskeleton organization|muscle organ development|cytoplasm|cytoskeleton|integral to plasma membrane|plasma membrane|sarcoglycan complex	cell membrane, sarcolemma; single-pass type ii membrane protein (by similarity). cytoplasm, cytoskeleton (by similarity).	Q16585|Q5U0N0|Q6IBJ4	-0.31	0.4	0.8	0.08	-0.31	-0.065	-0.75	-0.535	-0.505	-0.78	-0.335	-0.435		-0.825	-0.96			-3.54	-0.47	-1.18	0.25	-0.54	-1.62	-1.66	-0.99	-0.465	-2.14	3	1	-0.62995	-4.05563	0.000429429
AA975388	AA975388	Hs.37044	Peripherin	PRPH	5630	AK125587	NP_006253	12	12q12-q13	structural molecule activity|intermediate filament		P41219|B3KWQ6	-0.38	0.535	-0.58	-1	0.62	-0.595	0.24		-0.52	0.315	0.04	-0.605		-0.79	-1.15	-1.62	-2.86	-3.8	-2.27	-0.28		-0.9	-1.15	-0.79	-0.75		-0.955	4	1	-0.632824	-4.08644	0.00039669
W96197	W96197	Hs.490684	Dipeptidyl-peptidase 6	DPP6	1804	BC150304	NP_570629	7	7q36.2	dipeptidyl-peptidase activity|serine-type peptidase activity|cell death|proteolysis|integral to membrane|membrane	membrane; single-pass type ii membrane protein (probable).	P42658|A7E2E4|Q75KN3|Q75MF0|Q75MI7|Q75MI8|Q8IYG9	0.25	0.31	0.13	0.595	0.915	0.47	1.01	0.83	0.28	0.315	0.105	0.405		0.025	0.29	-0.815	-0.36	-1.135				-0.135	0.28	-0.16	-0.055	0.42	-0.375	4	1	-0.641305	-4.17904	0.000312455
AA234519	AA234519	Hs.655250	Succinate-CoA ligase, GDP-forming, beta subunit	SUCLG2	8801	NM_003848	NP_003839	3	3p14.1	ATP binding|GTP binding|ligase activity|nucleotide binding|succinate-CoA ligase (GDP-forming) activity|metabolic process|succinyl-CoA metabolic process|tricarboxylic acid cycle|mitochondrial matrix|mitochondrion	mitochondrion.	Q96I99|Q3ZCW5|Q9Y436	0	0.385	0.395	0.275	-0.625	0.01	-0.435	1.05	-0.325	-0.4	0.255	0.11		-1.07	-0.31	-0.64	0.245	-2.315	0.05	-0.65		-0.835	-1	-0.35	0.08	0.415	-0.75	2	1	-0.639207	-4.15591	0.000331672
R05503	R05503	Hs.487294	Excision repair cross-complementing rodent repair deficiency, complementation group 2	ERCC2	2068	NM_000400	NP_001124339	19	19q13.3	5'-3' DNA helicase activity|ATP binding|ATP-dependent DNA helicase activity|DNA binding|RNA polymerase II carboxy-terminal domain kinase activity|helicase activity|hydrolase activity|hydrolase activity, acting on acid anhydrides, in phosphorus-containing anhydrides|iron ion binding|iron-sulfur cluster binding|magnesium ion binding|nucleotide binding|protein C-terminus binding|protein N-terminus b…	note=elongating spermatid tail midpiece, localized in outer dense fibers (odfs) and associates with mitochondria (by similarity).	P18074|Q6P597|B4E0F6|Q2TB78|Q2TB79|Q6ZNQ5|Q7KZU6	-1.11	-0.205	-1.1	0.005	-0.3	-1.01	-0.985	-0.375	-0.22	-0.8	-0.435	-0.215		-1.3	-1.135	-2.07				-3.3		-0.99	-1.64	-0.84	-0.775	-0.52	-1.13	5	1	-0.673477	-4.55539	0.000117973
AI916974	AI916974	Hs.111227	Zic family member 3 (odd-paired homolog, Drosophila)	ZIC3	7547	NM_003413	NP_003404	X	Xq26.2	metal ion binding|protein binding|sequence-specific DNA binding|transcription factor activity|zinc ion binding|anterior/posterior pattern formation|determination of left/right symmetry|heart looping|pattern specification process|positive regulation of transcription from RNA polymerase II promoter|regulation of transcription|intracellular|nucleus	nucleus.	O60481	-0.795	-0.66	-1.405	0.315	0	-0.575	0.18	-0.475	0.58	-0.505	-0.5	-0.1		-1.7	-0.51	-1.635		-4.14	0.43			-0.705	-0.67	-0.77	-0.67	-1.375	-0.815	4	1	-0.659979	-4.39234	0.000180005
AI188264	AI188264	Hs.656905	Leucyl/cystinyl aminopeptidase	LNPEP	4012	AB208883	NP_787116	5	5q15	aminopeptidase activity|metal ion binding|metallopeptidase activity|peptidase activity|protein binding|zinc ion binding|cell-cell signaling|female pregnancy|proteolysis|extracellular region|integral to plasma membrane|intracellular|membrane fraction|microsome|perinuclear region of cytoplasm|plasma membrane	leucyl-cystinyl aminopeptidase, pregnancy serum form: secreted. note=during pregnancy serum levels are low in the first trimester, rise progressively during the second and third trimester and decrease rapidly after parturition.	Q9UIQ6|B2RAK1	0.585	0.48	-0.13	0.085	-0.7	-0.205	0.93	0.33	1.145	0.04	0.54	0.525		-1.51	0.36	-1.25		-4.66	0.98			0.195	0.08	-0.08	-0.33	-0.22	-0.06	4	1	-0.670491	-4.51863	0.000129768
